# Supplementary material for: Metabolomic analysis of longissimus from underperforming piglets relative to piglets with normal preweaning growth
Source: J Anim Sci Biotechnol. 2018 Apr 26;9:36. doi: 10.1186/s40104-018-0251-3 (PMC5918561; doi:10.1186/s40104-018-0251-3)
Supplement: Supplementary file 1 — Supplemental muscle data. (XLSX 1373 kb) [file 40104_2018_251_MOESM1_ESM.xlsx]

## Sheet: Original Scale
													SAMPLE_NAME	USDA-01739	USDA-01740	USDA-01741	USDA-01742	USDA-01743	USDA-01744	USDA-01745	USDA-01746	USDA-01747	USDA-01748	USDA-01749	USDA-01750	USDA-01751	USDA-01752	USDA-01753	USDA-01754
													SAMPLE_ID	2933084	2933085	2933086	2933087	2933088	2933089	2933090	2933091	2933092	2933093	2933094	2933095	2933096	2933097	2933098	2933099
													CLIENT_IDENTIFIER	21S_1_Muscle	21S_2_Muscle	21S_3_Muscle	21S_4_Muscle	21S_5_Muscle	21S_6_Muscle	21S_7_Muscle	21S_8_Muscle	21F_1_Muscle	21F_2_Muscle	21F_3_Muscle	21F_4_Muscle	21F_5_Muscle	21F_6_Muscle	21F_7_Muscle	21F_8_Muscle
													AGE	Day21	Day21	Day21	Day21	Day21	Day21	Day21	Day21	Day21	Day21	Day21	Day21	Day21	Day21	Day21	Day21
													GROUP	Slow	Slow	Slow	Slow	Slow	Slow	Slow	Slow	Control	Control	Control	Control	Control	Control	Control	Control
													GROUPDESCRIPTION	Day 21 muscle - Slow growing pig	Day 21 muscle - Slow growing pig	Day 21 muscle - Slow growing pig	Day 21 muscle - Slow growing pig	Day 21 muscle - Slow growing pig	Day 21 muscle - Slow growing pig	Day 21 muscle - Slow growing pig	Day 21 muscle - Slow growing pig	Day 21 muscle - Control pig	Day 21 muscle - Control pig	Day 21 muscle - Control pig	Day 21 muscle -Control pig	Day 21 muscle - Control pig	Day 21 muscle - Control pig	Day 21 muscle - Controlpig	Day 21 muscle - Controlpig
													GROUP_ID	Slow_Day21	Slow_Day21	Slow_Day21	Slow_Day21	Slow_Day21	Slow_Day21	Slow_Day21	Slow_Day21	Control_Day21	Control_Day21	Control_Day21	Control_Day21	Control_Day21	Control_Day21	Control_Day21	Control_Day21
													GROUP_NUMBER	7	7	7	7	7	7	7	7	8	8	8	8	8	8	8	8
													GROWTH	Slow	Slow	Slow	Slow	Slow	Slow	Slow	Slow	Control	Control	Control	Control	Control	Control	Control	Control
													PAIR_ID	1	2	3	4	5	6	7	8	1	2	3	4	5	6	7	8
PATHWAY_SORTORDER	BIOCHEMICAL	SUPER_PATHWAY	SUB_PATHWAY	COMP_ID	PLATFORM	CHEMICAL_ID	RI	MASS	CAS	PUBCHEM	CHEMSPIDER	KEGG	Group HMDB_ID	Slow_Day21	Slow_Day21	Slow_Day21	Slow_Day21	Slow_Day21	Slow_Day21	Slow_Day21	Slow_Day21	Fast_Day21	Fast_Day21	Fast_Day21	Fast_Day21	Fast_Day21	Fast_Day21	Fast_Day21	Fast_Day21
1578	1,2-dilinoleoyl-GPC (18:2/18:2)	Lipid	Phospholipid Metabolism	52603	LC/MS Pos Late	100008903	2006	782.569	998-06-1	5288075	4450312			41904808	30660628	33507720	48998856	34590304	44471088	27816236	40705496	38251572	38400560	23700068	39258760	46661172	37048680	27239072	26990956
1579	1,2-dilinoleoyl-GPE (18:2/18:2)*	Lipid	Phospholipid Metabolism	53174	LC/MS Pos Late	100009217	2083	740.522		9546812	7825762			6792557	4609540	3584931	7051118	5590555	5632846	4631671	5875187	5779339	5321624	2915208	4851878	5940727	3777952	3313781	4525035
1517	1,2-dioleoyl-GPC (18:1/18:1)*	Lipid	Phospholipid Metabolism	52457	LC/MS Pos Late	100008905	2346	786.601	4235-95-4	10350317	8525772			113997248	103997112	138388688	108189488	73539640	110145680	164489488	134021288	125671432	103630632	130883888	86498592	103374264	140902336	169636192	106858272
1562	1,2-dioleoyl-GPE (18:1/18:1)	Lipid	Phospholipid Metabolism	52609	LC/MS Pos Late	100008906	2485	744.554	4004-05-01	9546757	7825707			30472826	17584102	20956948	28021156	15583909	26767728	31566032	39140160	24781022	12353186	17875936	15927738	27503348	22009084	26795788	16712678
1509	1,2-dipalmitoyl-GPC (16:0/16:0)	Lipid	Phospholipid Metabolism	19130	LC/MS Pos Late	100000657	2365	734.569	63-89-8	452110	398235		HMDB00564	120343024	86604464	101623488	106083456	103653376	82328352	104722848	130099536	109332184	90553240	107525416	98712184	121774816	90737800	90851760	85172776
839	1,5-anhydroglucitol (1,5-AG)	Carbohydrate	Glycolysis, Gluconeogenesis, and Pyruvate Metabolism	20675	LC/MS Neg	100000580	802	163.061	154-58-5	64960		C07326	HMDB02712	350629	339513	537603	335993	284717	372021	651669	392672	285666	137912	600253	480110	275123	359901	550645
1798	1-(1-enyl-oleoyl)-2-oleoyl-GPE (P-18:1/18:1)*	Lipid	Lysoplasmalogen	54691	LC/MS Pos Late	100010839	2534	728.559			24769325		HMDB11441	26470226	13188779	11405782	19706900	20517220	30410292	24994616	38123948	29349360	13707051	17566956	14783223	23216848	25984438	26733122	24472162
1795	1-(1-enyl-oleoyl)-GPE (P-18:1)*	Lipid	Lysoplasmalogen	44621	LC/MS Pos Late	100005372	1566	464.314						7793401	2636014	3802533	1777923	1938948	1985660	3025914	2830463	3025283	1519075	4266985	1462932	1812173	2160022	2145454	1871950
1783	1-(1-enyl-palmitoyl)-2-arachidonoyl-GPC (P-16:0/20:4)*	Lipid	Plasmalogen	52689	LC/MS Pos Late	100009014	2154	766.575			24767495			15647635	29101276	29078956	20412066	31356310	19950396	31004096	21509662	21461504	29699746	34817792	40680280	34065200	22831054	35046788	24494952
1776	1-(1-enyl-palmitoyl)-2-arachidonoyl-GPE (P-16:0/20:4)*	Lipid	Plasmalogen	52673	LC/MS Pos Late	100009002	2270	724.528			24769238			129509840	140271232	147194976	168056768	127587096	131605144	123455136	148121216	170760000	152970048	145556208	176095520	156361856	130256600	134759712	130535712
1784	1-(1-enyl-palmitoyl)-2-linoleoyl-GPC (P-16:0/18:2)*	Lipid	Plasmalogen	52682	LC/MS Pos Late	100009009	2226	742.575			24767486			52061592	50931076	47666536	49450808	48646452	47439700	45189948	52873008	54769040	46225148	57845004	70162344	51133576	36685012	58122520	46483960
1773	1-(1-enyl-palmitoyl)-2-linoleoyl-GPE (P-16:0/18:2)*	Lipid	Plasmalogen	52677	LC/MS Pos Late	100009069	2351	700.528			24769229			36317944	30883180	24368688	40770124	23770744	31442398	16006619	35372392	55734872	41928380	26590692	35869256	25648624	25275624	28294022	31299444
1778	1-(1-enyl-palmitoyl)-2-oleoyl-GPC (P-16:0/18:1)*	Lipid	Plasmalogen	52478	LC/MS Pos Late	100009007	2443	744.59						16445848	15938150	17083032	16429717	18815508	16779048	18459280	20893444	17160868	13133306	20013672	19318176	17467502	13975304	23494944	16231134
1772	1-(1-enyl-palmitoyl)-2-oleoyl-GPE (P-16:0/18:1)*	Lipid	Plasmalogen	52477	LC/MS Pos Late	100009005	2600	702.543			24769228			54492648	36988576	43393840	49903572	35811456	52754672	36305084	69168192	59525976	43574972	39895552	41870592	43998544	45232464	44465860	48264304
1775	1-(1-enyl-palmitoyl)-2-palmitoleoyl-GPC (P-16:0/16:1)*	Lipid	Plasmalogen	52713	LC/MS Pos Late	100009160	2218	716.559			24767482			1740629	2020750	1756756	2103280	1401929	1588821	1235539	2195771	1953690	1935125	1878275	3049804	1781540	1573863	1667198	2227668
1774	1-(1-enyl-palmitoyl)-2-palmitoyl-GPC (P-16:0/16:0)*	Lipid	Plasmalogen	52716	LC/MS Pos Late	100009162	2454	718.575		11146967	9322076			6894852	6268958	6142403	6002832	5798447	6491347	4582433	7407523	7832044	6046548	6961831	6646487	6573381	5962111	5487268	5847735
1792	1-(1-enyl-palmitoyl)-GPC (P-16:0)*	Lipid	Lysoplasmalogen	52474	LC/MS Pos Late	100002875	1547	480.345		10917802	9093054			3464364	2275807	2237892	642716	922984	564463	860419	842628	1172353	962009	3583563	966296	699386	582728	818129	625938
1793	1-(1-enyl-palmitoyl)-GPE (P-16:0)*	Lipid	Lysoplasmalogen	39270	LC/MS Pos Late	100003000	1558	438.298			10471193			17030404	8907295	7969389	4929248	4908444	4064636	4229154	4948713	7805665	5780846	8593315	4411775	3125905	3595574	3368990	3644254
1787	1-(1-enyl-stearoyl)-2-arachidonoyl-GPE (P-18:0/20:4)*	Lipid	Plasmalogen	52475	LC/MS Pos Late	100008999	2511	752.559		9547058	7826008		HMDB05779	60843468	59326004	72118608	57231584	80130312	77676984	77894424	71984848	67222640	52719652	76722432	74325664	96834824	78114712	77232496	67025680
1781	1-(1-enyl-stearoyl)-2-linoleoyl-GPE (P-18:0/18:2)*	Lipid	Plasmalogen	52748	LC/MS Pos Late	100009225	2633	728.559			24769261			31464946	20444972	18607212	22980584	22837244	29973732	17293056	27753968	33568240	23816468	22020834	23074298	23889120	25300060	27951168	28871196
1780	1-(1-enyl-stearoyl)-2-oleoyl-GPE (P-18:0/18:1)	Lipid	Plasmalogen	52614	LC/MS Pos Late	100008919	2950	730.575	144371-68-6		24769260			19245372	11332453	16241588	16616562	13577520	21332454	14842411	23343240	18856788	12056352	13903468	10702859	16239776	19090360	18490412	17898852
1797	1-(1-enyl-stearoyl)-GPE (P-18:0)*	Lipid	Lysoplasmalogen	39271	LC/MS Pos Late	100003001	1649	466.329						5707382	2563330	3297646	1619759	2349322	1646499	2608170	2289940	2359164	1500561	3990125	1464360	1434746	1930963	1613930	1639413
1691	1-arachidonoyl-GPC (20:4n6)*	Lipid	Lysolipid	34061	LC/MS Neg	100001551	6074	618.341			21403155	C05208	HMDB10395	648422	483446	553728	51712	177661		241847		200748	207119	1370001	171267	101934	85068		101279
1717	1-arachidonoyl-GPE (20:4n6)*	Lipid	Lysolipid	35186	LC/MS Neg	100001571	5874	500.278		42607465	21403171		HMDB11517	16731943	7614915	12090703	1130499	3219058	1690233	4437722	2424180		2987260	20785880	1601249	1761590	1960162	1572585	3125026
1738	1-arachidonoyl-GPI (20:4)*	Lipid	Lysolipid	34214	LC/MS Polar	100001654	1286	619.289					HMDB61690	626616	2463806	2423376	3151376	3588812	2180197	4807798	3677973	2344077	2158830	1868758	2263931	2783339	4440318	3389157	1985413
1820	1-arachidonylglycerol (20:4)	Lipid	Monoacylglycerol	34397	LC/MS Neg	100001433	6450	303.233	35474-99-8	5282281	4445452	C13857	HMDB11572	995239	903345	1643612	368773	734752	716701	649852	753735	513854	323411	3721708	476307	584970	564086	417974	1056962
1819	1-linolenoylglycerol (18:3)	Lipid	Monoacylglycerol	34393	LC/MS Neg	100001435	6214	277.217		53480978	21403134		HMDB11569	156016				107744			174515	199895		238798
1586	1-linoleoyl-2-arachidonoyl-GPC (18:2/20:4n6)*	Lipid	Phospholipid Metabolism	52710	LC/MS Pos Late	100009131	1969	806.569			24766809			6727627	6686534	6055883	9062265	7034256	6478777	5988317	7633659	6242288	5589337	4469875	8770025	7999035	5891721	5665564	5322524
1589	1-linoleoyl-2-arachidonoyl-GPE (18:2/20:4)*	Lipid	Phospholipid Metabolism	53189	LC/MS Pos Late	100009222	2030	764.522			24768565			1585453	1857085	1416116	2022307	2791983	2180698	1747441	1409597	1827665	1195123	643441		2964637	1595330	1194779	1198214
1522	1-linoleoyl-2-linolenoyl-GPC (18:2/18:3)*	Lipid	Phospholipid Metabolism	53176	LC/MS Pos Late	100009343	1939	780.554			24766802			796735	770800	765593	1348551	721433	751562	856767	1017554	646026	787057	407512	807981	926189	773375	657113	724401
1679	1-linoleoyl-GPC (18:2)	Lipid	Lysolipid	34419	LC/MS Pos Late	100001395	1465	520.34		11988421	10160888	C04100	HMDB10386	2262458	1616494	812862	951853	592400	750697	581427	764916	1725520	812669	1223642	1082177	983778	880178	607324	696152
1713	1-linoleoyl-GPE (18:2)*	Lipid	Lysolipid	36600	LC/MS Pos Late	100001570	1482	478.293		52925130	21403170		HMDB11507	1521200	707813	772644	287404	224861	286485	297199	249929	548955	385183	700423	323752	253461	153533	236841	262486
1734	1-linoleoyl-GPI (18:2)*	Lipid	Lysolipid	36594	LC/MS Neg	100001778	5494	595.289						95901	199401	303185	327525	494375	248385	333041	431339	313374	376252		222671	192058	467635	333162	136785
1817	1-linoleoylglycerol (18:2)	Lipid	Monoacylglycerol	27447	LC/MS Neg	100001040	6477	279.233	2277-28-3	5283469	4446589			3248192	2394458	2408861	2403772	4868806	1926278	3888576	3252941	3290297	2491324	6573522	3084665	2293839	2892866	2415747	2040289
412	1-methylguanidine	Amino Acid	Guanidino and Acetamido Metabolism	48114	LC/MS Pos Early	100000715	2149	74.0713	22661-87-6	10111	28576	C02294	HMDB01522	126072	123980	118216	113987	121747	176697	112260	109244	122289	103139	110251	120896	196815	77618	146903	175650
72	1-methylhistamine	Amino Acid	Histidine Metabolism	43831	LC/MS Pos Early	100001204	3040	126.103	501-75-7	3614	3488	C05127	HMDB00898	75038	260655	471323	107694	393611	173000		618005	349139	281008	394754		428835	335375	169886	134979
60	1-methylhistidine	Amino Acid	Histidine Metabolism	30460	LC/MS Pos Early	100001051	2755	170.092	332-80-9	92105	83153	C01152	HMDB00001	4643525	5551343	7943963	4538989	7262441	3876923	6414320	6613793	3974210	7329790	4127958	13024561	5432850	3770531	7365715	3470362
76	1-methylimidazoleacetate	Amino Acid	Histidine Metabolism	32350	LC/MS Pos Early	100001208	2064	141.066	2625-49-2	75810	68319	C05828	HMDB02820	5165873	2099895	1038711	266449	613750	326548	1352534	768269	374087	318915	455957	393994	535865	436124	788596	444975
1806	1-myristoylglycerol (14:0)	Lipid	Monoacylglycerol	35625	LC/MS Neg	100001618	6353.3	227.202	75685-84-6	79050	71382	C01885	HMDB11561	988145	826301	871507	679419	1674033	756599	948332	1457793	857336	944335	1267472	954374	1822707	837563	929396	737230
1529	1-oleoyl-2-linoleoyl-GPC (18:1/18:2)*	Lipid	Phospholipid Metabolism	52453	LC/MS Pos Late	100008981	2165	784.585						124582040	105043400	116122864	128784968	105657864	126854464	149223296	120254424	135560496	119795392	118265544	100504360	115388040	134214752	132391776	106569192
1581	1-oleoyl-2-linoleoyl-GPE (18:1/18:2)*	Lipid	Phospholipid Metabolism	52687	LC/MS Pos Late	100009078	2270	742.538		9546753	7825703		HMDB05349	41127384	27068620	24223352	36627724	25869972	32091868	30189856	30494886	36246124	27530016	20435880	20761340	26404932	27281684	23260826	22342554
1532	1-oleoyl-2-linoleoyl-GPI (18:1/18:2)*	Lipid	Phospholipid Metabolism	52451	LC/MS Polar	100008979	902	859.534			24767723			1059232	1088554	878947	1580773	1051562	1301480	997888	1079677	1439495	1154037	892074	1168207	1045694	1227667	967511	1184739
1676	1-oleoyl-GPC (18:1)	Lipid	Lysolipid	48258	LC/MS Pos Late	100001272	1540	522.355	19420-56-5	16081932	17240641		HMDB02815	6197048	3614479	3202514	1333598	1579404	1727824	2181416	2179743	2621758	1236779	3164213	1553310	1451101	1494531	1610475	1311100
1709	1-oleoyl-GPE (18:1)	Lipid	Lysolipid	35628	LC/MS Pos Late	100001569	1554	480.308	89576-29-4	9547071	7826021		HMDB11506	4949226	3022388	2334822	1161027	1434991	890077	1784798	1215188	2453306	1335738	2520378	811209	942229	1092726	986396	657876
1732	1-oleoyl-GPI (18:1)*	Lipid	Lysolipid	36602	LC/MS Neg	100001777	5599	597.305						1194401	469757	417583	203234	204355	298442	464495	379618	494535	206765	992996	85026	81905	293566	137076	162368
1741	1-oleoyl-GPS (18:1)	Lipid	Lysolipid	19260	LC/MS Neg	100000630	5607	522.284		9547099	7826049			221426	137753	179744		67064	188470	120815	171291		238546			92553	132760	69982	269244
1815	1-oleoylglycerol (18:1)	Lipid	Monoacylglycerol	21184	LC/MS Neg	100000924	6500	281.249	111-03-5	5283468	4446588		HMDB11567	6370626	5183014	4938251	4257997	7492769	4219421	11591757	8321115	6520146		9234869	5782688	3659145	5685859	4998086	4121016
1574	1-palmitoleoyl-2-linolenoyl-GPC (16:1/18:3)*	Lipid	Phospholipid Metabolism	53180	LC/MS Pos Late	100009345	1850	754.538			24766677			542122	451875	570231	882210	586192	474861	670478	810408	516113	478356	438753	392232	670667	526385	490450	507979
1573	1-palmitoleoyl-2-linoleoyl-GPC (16:1/18:2)*	Lipid	Phospholipid Metabolism	52683	LC/MS Pos Late	100009075	2003	756.554			24766675			28313516	24508192	25116376	35845236	29909548	24541062	22343032	28743352	28206458	25909650	17603600	28397744	30540676	24062656	18580504	24236232
1670	1-palmitoleoyl-GPC (16:1)*	Lipid	Lysolipid	33230	LC/MS Pos Late	100001511	1450	494.324		24779461	21403152		HMDB10383	1114438	384415	292095	168880	179103	94027	173006	209141	297606	165917	399576	144375	129278	126273	50935	157162
1829	1-palmitoleoylglycerol (16:1)*	Lipid	Monoacylglycerol	52431	LC/MS Neg	100008952	6094	253.217						1878901	1254357	1282884	1185743	3270388	1253697	2593645	2910067	1457874	2054632	1953816	2335477	1940805	1397484	1233780	1272134
1570	1-palmitoyl-2-alpha-linolenoyl-GPC (16:0/18:3n3)*	Lipid	Phospholipid Metabolism	52684	LC/MS Pos Late	100009076	2034	756.554			24766646			7704921	9360994	11249730	11833584	13676144	14638956	11187435	14322039	9020243	8543562	5012587	15126523	18310326	13205250	10692961	11755131
1519	1-palmitoyl-2-arachidonoyl-GPC (16:0/20:4)	Lipid	Phospholipid Metabolism	52462	LC/MS Pos Late	100008914	2091	782.569	35418-58-7	10747814	8923140			95552984	104783400	78295888	92681224	130492656	77602864	116732464	83565040	95593520	82103104	82081112	125965424	115645696	85773568	82498272	79669248
1542	1-palmitoyl-2-arachidonoyl-GPE (16:0/20:4)*	Lipid	Phospholipid Metabolism	52464	LC/MS Pos Late	100008990	2198	740.522		9546800	7825750		HMDB05323	11578888	12729346	10554414	13765662	13726006	10497457	11343608	11232228	12610410	9624939	7781430	15140260	13182552	9946772	7937170	8985496
1634	1-palmitoyl-2-gamma-linolenoyl-GPC (16:0/18:3n6)*	Lipid	Phospholipid Metabolism	54812	LC/MS Pos Late	100009154	2034	756.554			24766645			6626751	5704770	8924482	10438799	5707224	9765159	9457290	11605737	8685891	7733297	8099096	13473495	10539362	8309812	6359057	6310105
1512	1-palmitoyl-2-linoleoyl-GPC (16:0/18:2)	Lipid	Phospholipid Metabolism	42446	LC/MS Pos Late	1537	2160	758.569	40811-94-7	5287971	4450224			678829888	537944576	508459072	602312320	611531520	580630592	571056576	538320320	718054528	585845952	506719840	634146816	596633152	563923456	432045440	495121280
1544	1-palmitoyl-2-linoleoyl-GPE (16:0/18:2)	Lipid	Phospholipid Metabolism	42449	LC/MS Pos Late	100001870	2275	716.522		9546747	7825697		HMDB05322	16034778	12782737	10130835	19345828	13654379	11614932	10634575	14724927	16194373	12016737	7744846	15830739	13740491	9617087	7610022	10742152
1545	1-palmitoyl-2-linoleoyl-GPG (16:0/18:2)	Lipid	Phospholipid Metabolism	52628	LC/MS Polar	1543	717	745.503			21403027			380012	421541	257455	322645	420039	294238	427544	339617	383801	320173	274639	391004	365665	314277	270545	303941
1531	1-palmitoyl-2-linoleoyl-GPI (16:0/18:2)	Lipid	Phospholipid Metabolism	52450	LC/MS Polar	1528	910	833.518			21403024			371935	336597	313716	560465	428192	423768	282196	441243	494688	450530	315454	476012	392106	443885	286432	490330
1511	1-palmitoyl-2-oleoyl-GPC (16:0/18:1)	Lipid	Phospholipid Metabolism	52461	LC/MS Pos Late	1539	2358	760.585	26853-31-6;26853-31-6	6436017	4940699			655377600	565112448	568635456	546700608	601215360	556878720	641604544	637028288	656473408	549275968	596183872	537976000	601389568	606927616	567465408	503351680
1537	1-palmitoyl-2-oleoyl-GPE (16:0/18:1)	Lipid	Phospholipid Metabolism	19263	LC/MS Pos Late	1526	2509	718.538	26662-94-2	5283496	4446615		HMDB05320	21848068	17595952	16895712	25806136	17625118	17423076	16264526	24907722	18743410	13476653	15323536	21609554	20693240	14680238	14889454	16539555
1535	1-palmitoyl-2-oleoyl-GPG (16:0/18:1)	Lipid	Phospholipid Metabolism	52448	LC/MS Polar	100000641	745	747.519		5283509	4446626			3639813	3455692	2215127	2883374	3653022	3680975	4002310	2506549	4406257	3315803	3087864	3275334	2888617	2584493	2076232	3007747
1564	1-palmitoyl-2-oleoyl-GPI (16:0/18:1)*	Lipid	Phospholipid Metabolism	52669	LC/MS Polar	100009066	893	835.534			24767668			788369	785215	662864	987673	802871	780677	561419	883786	1062555	909609	627209	995696	566682	795375	700803	1046996
1524	1-palmitoyl-2-palmitoleoyl-GPC (16:0/16:1)*	Lipid	Phospholipid Metabolism	52470	LC/MS Pos Late	100008984	2160	732.554						61127072	60188972	52777260	82867888	62486600	51979864	57184128	70634024	61867624	61891956	48683720	74768248	64294344	52676900	45704528	67706456
1561	1-palmitoyl-2-stearoyl-GPC (16:0/18:0)	Lipid	Phospholipid Metabolism	52616	LC/MS Pos Late	100008921	2653	762.601	59403-51-9		24766643			29301292	22353380	32108868	28770934	27076504	24020540	33491764	40246328	26930712	21635286	29205554	28199424	33179674	27265088	33401014	23947208
1667	1-palmitoyl-GPC (16:0)	Lipid	Lysolipid	33955	LC/MS Pos Late	100001263	1525	496.34	17364-16-8	86554	78064		HMDB10382	40746300	22339828	17670284	8131853	7863633	5432115	10489665	10713275	14125854	7925541	18450588	7459919	6434602	7446530	5901096	7300277
1704	1-palmitoyl-GPE (16:0)	Lipid	Lysolipid	35631	LC/MS Pos Late	100001567	1544	454.293		9547069	7826019		HMDB11503	2239852	1489320	1144410	541768	863588	404677	671521	651194	1072522	739922	919058	561977	445349	445731	395933	408254
1751	1-palmitoyl-GPG (16:0)*	Lipid	Lysolipid	45970	LC/MS Neg	100005717	5570	483.273		3300276	2548639			430453	233876	140770		153525	467339	140922	200678	823295	208067	846546	180716	60782	161707	98046	68767
1727	1-palmitoyl-GPI (16:0)*	Lipid	Lysolipid	35305	LC/MS Neg	100001655	5564	571.289					HMDB61695	313152	194024	181445								236913
1810	1-palmitoylglycerol (16:0)	Lipid	Monoacylglycerol	21127	LC/MS Neg	100000827	6400	255.233	542-44-9	14900	14201		HMDB31074	21107542	14483812	18530874	12866947	28330296	14238891	30227184	29767468	16057250	15951274	28625856	17352344	17164068	18076310	18549244	15183904
1514	1-stearoyl-2-arachidonoyl-GPC (18:0/20:4)	Lipid	Phospholipid Metabolism	42450	LC/MS Pos Late	100001869	2300	810.601	35418-59-8	16219824	17347139			45829660	50336056	46460444	43706844	52874004	35571120	59213472	43379000	38733912	33107452	38443536	50376220	51204704	38859756	40799752	34364832
1539	1-stearoyl-2-arachidonoyl-GPE (18:0/20:4)	Lipid	Phospholipid Metabolism	52447	LC/MS Pos Late	100008977	2424	768.554		5289133	4451158			145402144	161301792	141845536	140479120	174825152	172192720	181978000	143626208	159951632	149290656	143370544	162109216	149561408	140404112	153632704	119402544
1528	1-stearoyl-2-arachidonoyl-GPI (18:0/20:4)	Lipid	Phospholipid Metabolism	52449	LC/MS Polar	100000616	870	885.549			21403055			18426390	21063184	18133488	18585932	22723236	21225362	23379216	16941516	21883092	18057500	18862628	22233648	21237806	21331982	22767166	22262744
1660	1-stearoyl-2-arachidonoyl-GPS (18:0/20:4)	Lipid	Phosphatidylserine (PS)	52235	LC/MS Pos Late	100001872	2565	812.544						9138720	8805008	8700247	9027005	8083587	9948174	8878543	9148571	10027624	8424362	9137116	8640288	8902411	10324404	9536501	9227328
1520	1-stearoyl-2-linoleoyl-GPC (18:0/18:2)*	Lipid	Phospholipid Metabolism	52452	LC/MS Pos Late	100008980	2380	786.601						378517920	278819872	264869808	263151952	338967616	256189184	265890992	297005760	331298944	263100384	238412448	248593424	261759536	248403824	200818576	204108016
1547	1-stearoyl-2-linoleoyl-GPE (18:0/18:2)*	Lipid	Phospholipid Metabolism	52446	LC/MS Pos Late	100008976	2522	744.554		9546749	7825699			240660064	197578064	162376880	190873104	186669680	211948752	168978928	194210320	232115312	197100608	153091808	203332848	184118992	157748880	155823120	158098384
1534	1-stearoyl-2-linoleoyl-GPI (18:0/18:2)	Lipid	Phospholipid Metabolism	52468	LC/MS Polar	100008994	910	861.55			24767694			5000283	4915436	4409563	4717865	5153308	4847133	4262814	4067073	6912148	4970461	4512959	4572654	3325574	5005280	4744558	4420472
1601	1-stearoyl-2-linoleoyl-GPS (18:0/18:2)	Lipid	Phospholipid Metabolism	53009	LC/MS Pos Late	100000642	2689	788.544		9547091	7826041			72756728	54471348	64474928	77649792	53248400	69376224	63467600	66486760	89041608	65605932	64744692	79287136	73705528	77935936	57291392	74198856
1515	1-stearoyl-2-oleoyl-GPC (18:0/18:1)	Lipid	Phospholipid Metabolism	52438	LC/MS Pos Late	100008904	2644	788.616	56421-10-4		24766704			191550064	158844416	178523600	138814704	171408768	150780592	195403328	196121312	159511056	123784048	145968944	136947904	147286288	164357984	164662512	125051992
1541	1-stearoyl-2-oleoyl-GPE (18:0/18:1)	Lipid	Phospholipid Metabolism	42448	LC/MS Pos Late	100001856	2858	746.569						54684232	51500148	46771744	52874060	51892056	56957972	53206040	67154216	51154584	36409964	44209016	43619076	50006528	45036080	54812492	42113576
1568	1-stearoyl-2-oleoyl-GPG (18:0/18:1)	Lipid	Phospholipid Metabolism	52623	LC/MS Polar	100001866	717	775.549						2034995	2176232	2170797	1782543	2619439	2454467	2914760	2585298	2134270	2019837	2343780	2056911	2610691	2649811	2411510	2001998
1661	1-stearoyl-2-oleoyl-GPS (18:0/18:1)	Lipid	Phosphatidylserine (PS)	19265	LC/MS Pos Late	100000639	3000	790.559		9547087	7826037			69357312	48490072	59594288	58652344	54729688	66300312	53423096	87068584	62976712	43503088	59592584	54934464	64047592	52508256	59785712	57443168
1674	1-stearoyl-GPC (18:0)	Lipid	Lysolipid	33961	LC/MS Pos Late	100001271	1606	524.371	19420-57-6	497299	435389		HMDB10384	13381551	8593813	7978617	2679432	4781590	2969314	4073275	4334539	7228895	3937165	7390404	2720442	2609023	3028257	2696058	2652756
1707	1-stearoyl-GPE (18:0)	Lipid	Lysolipid	42398	LC/MS Pos Late	100001461	1626	482.324	69747-55-3	9547068	7826018		HMDB11130	26881160	18196912	16437253	5489842	10073203	6005117	9849135	6389800	15462390	8358268	17809668	5724643	5147798	6012209	5125871	4605391
1730	1-stearoyl-GPI (18:0)	Lipid	Lysolipid	19324	LC/MS Neg	100000656	5794.3	599.32	796963-93-4		21403067		HMDB61696	16455661	7442858	8134722	927931	1835178	1295786	3412276	1600093	4211003	2740043	16582666	1272455	853323	1257523	931441	1248790
1740	1-stearoyl-GPS (18:0)*	Lipid	Lysolipid	45966	LC/MS Neg	100004327	5800	524.299		9547101	7826051			5843760	2294704	3310931	532442	604789	818152	1293814	839480	1451833	1185874	6596174	580724	452994	698501	538115	606391
1071	10-heptadecenoate (17:1n7)	Lipid	Long Chain Fatty Acid	33971	LC/MS Neg	100001278	5555	267.233	29743-97-3	5312435	4471860		HMDB60038	24138664	7911500	10955969	3047329	6023180	4919827	6688350	7610156	9019079	6710435	40907060	5539688	4024237	3495257	4273668	3839685
1081	10-nonadecenoate (19:1n9)	Lipid	Long Chain Fatty Acid	33972	LC/MS Neg	100001277	5780	295.264	73033-09-7	5312513	4471938		HMDB13622	2979435	3444173	2610411	1806813	3691023	1730710	3761310	2356270	2180348	2407258	4027861	2081464	1759264	2052447	2185450	1412361
1350	13-HODE + 9-HODE	Lipid	Fatty Acid, Monohydroxy	37752	LC/MS Neg	100002196	5275	295.228		43013				5429471	2622134	3535934	466818	1386511	909762	1547427	1766145	2396470	1937735	3661430	771808	871491	943294	1606286	818126
1346	16-hydroxypalmitate	Lipid	Fatty Acid, Monohydroxy	39609	LC/MS Neg	100002953	5236.2	271.228	506-13-8	10466	10034	C18218	HMDB06294	267820	251515	214057	150990		208493		312981		323008	240495	230092	180997	234751		154636
2808	2'-deoxycytidine	Nucleotide	Pyrimidine Metabolism, Cytidine containing	15949	LC/MS Pos Early	100000125	2193	228.098	951-77-9	13711	13117	C00881	HMDB00014	616294	700458	596476	590879	488321	625009	718338	528807	1040722	523683	492997	616177	589596	618551	567878	424071
2691	2'-deoxyinosine	Nucleotide	Purine Metabolism, (Hypo)Xanthine/Inosine containing	15076	LC/MS Neg	100000135	1688	251.079	890-38-0	65058	58569	C05512	HMDB00071	49612	50146	50201	35273	58940	39919	61333	45494	77516	38672	46452	36287	45402	45710	50761	56983
2786	2'-deoxyuridine	Nucleotide	Pyrimidine Metabolism, Uracil containing	1412	LC/MS Polar	536	1100	273.073	951-78-0	13712	13118	C00526	HMDB00012	1247642	1188299	1530230	1564237	2459446	1172972	3965282	1034169	1722858	4139294	3302537	2496472	2571417	1337423	1950232	1520036
87	2-aminoadipate	Amino Acid	Lysine Metabolism	6146	LC/MS Pos Early	381	1912	162.076	542-32-5;1118-90-7	469	456	C00956	HMDB00510	9233645	50223568	3662210	55757676	9506015	26652504	39153164	15157796	20409128	27825946	6200152	53711536	8252118	8693810	31816418	16578539
340	2-aminobutyrate	Amino Acid	Methionine, Cysteine, SAM and Taurine Metabolism	42374	LC/MS Pos Early	1128	2059	104.071	1492-24-6	439691	388757	C02261	HMDB00650	9317756	7194849	6100518	4555878	9303709	4556324	6484915	4029519	8507201	4300108	6189279	8394801	4905925	3685564	7714919	3804699
1241	2-aminoheptanoate	Lipid	Fatty Acid, Amino	43761	LC/MS Pos Early	100004542	3160	146.118	1115-90-8	227939	198338			908339	1425323	1151131	1766814	441843	509343	700263	2609315	581110	361656	847849	1055121	1205732	376447	554726	708726
1246	2-aminooctanoate	Lipid	Fatty Acid, Amino	43343	LC/MS Pos Late	100004227	750	160.133	644-90-6	69522	62727		HMDB00991	37782	58164	35523	57032	35498	31431	36849	95520		33746	22050	64515	46220	15655	16496	60747
1821	2-arachidonoylglycerol (20:4)	Lipid	Monoacylglycerol	19266	LC/MS Neg	100000584	6170	303.233	53847-30-6	5282280	4445451	C13856	HMDB04666	1487289	907193	1092783	376283	516673	704389	769977	672225	1021132	430594	5473214	513641	426182	737167	364612	756309
1191	2-hydroxyadipate	Lipid	Fatty Acid, Dicarboxylate	31934	LC/MS Polar	100001153	3000	161.046	18294-85-4	193530	167943	C02360	HMDB00321	7218507	10502367	1522575	18133124	10210281	34000028	31739812	4925584	27104200	33145028	3608725	42701472	3314284	14860012	49745720	32251156
360	2-hydroxybutyrate/2-hydroxyisobutyrate	Amino Acid	Methionine, Cysteine, SAM and Taurine Metabolism	52281	LC/MS Polar	100008928	1258	103.04						6231824	4010133	4195375	3096943	5798408	3245002	5238158	2608863	6451742	4115641	6019369	4452976	3672100	5043177	4631703	4929042
1324	2-hydroxydecanoate	Lipid	Fatty Acid, Monohydroxy	42489	LC/MS Neg	100004089	4840	187.134	5393-81-7	21488	20195			278743	175838	199768	90140	231542	105593	253607	183806	88183	119916	145564	138063	104966	81300	127643	139444
1187	2-hydroxyglutarate	Lipid	Fatty Acid, Dicarboxylate	37253	LC/MS Polar	100002070	3352.8	147.03	40951-21-1	43	42	C02630	HMDB00606	354042400	97808088	122761072	128256040	637912896	381061888	321192256	92187304	629644544	757488256	156832256	239704192	271996960	725614400	204805616	354398144
1326	2-hydroxypalmitate	Lipid	Fatty Acid, Monohydroxy	35675	LC/MS Neg	100001579	5511.2	271.228	764-67-0	92836	83805		HMDB31057	63565120	57019964	73209640	11244128	24913912	17528858	37597480	25256040	55480868	55502564	198012960	13309001	15942105	10221851	15396217	28461132
1327	2-hydroxystearate	Lipid	Fatty Acid, Monohydroxy	17945	LC/MS Neg	1239	5695	299.259	629-22-1	69417	62625	C03045		15819690	8516466	13820896	1843523	5771268	4434258	10711528	5245236	9849632	8915231	45447340	2391883	3654926	2219851	4002982	5248099
1818	2-linoleoylglycerol (18:2)	Lipid	Monoacylglycerol	32506	LC/MS Neg	100000987	6250	279.233	3443-82-1	5365676	4517636		HMDB11538	4037040	3147135	2806426	2664829	4156922	2116657	3524364	3128146	5022088	3047398	8722386	3291794	2159249	3109106	1880251	3991201
299	2-methylbutyrylcarnitine (C5)	Amino Acid	Leucine, Isoleucine and Valine Metabolism	45095	LC/MS Pos Early	100001509	3035	246.17	31023-25-3	6426901	4932320		HMDB00378	305193	83721	1331701	263259	138143	227535	236369	292962	289093	198232	945230	305396	241332	193019	713525	299809
1256	2-methylmalonyl carnitine	Lipid	Fatty Acid Synthesis	35482	LC/MS Pos Early	100001596	2440	262.129	149181-64-6	53481628	21403178		HMDB13133	2876163	2506359	3491586	3425054	2080617	2038761	2923238	2006380	2613316	2254014	3065111	2395966	1812390	2666119	1869137	2974366
1807	2-myristoylglycerol (14:0)	Lipid	Monoacylglycerol	34383	LC/MS Neg	100001408	6230	227.202	27214-38-6	137938	121585			481770	473729	448582	414062	945338	511721	597161	1305875	824437	820878	898667	567023	1033628	509772	734288	508835
1816	2-oleoylglycerol (18:1)	Lipid	Monoacylglycerol	21232	LC/MS Neg	100000943	6300	281.249	3443-84-3	5319879	4478086			10489663	4932222	5136103	4386715	7690112	4031262	12287000	7490336	7771518	2338278	10805122	4827355	2567007	6216343	4219809	3613388
1671	2-palmitoleoyl-GPC (16:1)*	Lipid	Lysolipid	35819	LC/MS Pos Late	100001561	1425	494.324			21403164			224802	163502	127544	226326	74022	91863	84415	142477	147313	220539	139221	185853	89091	143174	63926	138472
1830	2-palmitoleoylglycerol (16:1)*	Lipid	Monoacylglycerol	52432	LC/MS Neg	100008953	6016	253.217						1502561	1016338	889894	760876	2155640	956913	1756075	2720823	1552802	1765201	1484574	2023951	1801455	1214748	1042234	1043404
1668	2-palmitoyl-GPC (16:0)*	Lipid	Lysolipid	35253	LC/MS Neg	100001562	6215	570.341		15061532	21403165		HMDB61702	1659179	1138380	1034969	616641	660566	306200	747535	582334	719407	612286	1770767	447006	364059	638414	375245	408991
1811	2-palmitoylglycerol (16:0)	Lipid	Monoacylglycerol	33419	LC/MS Neg	100001048	6300	255.233	23470-00-0	123409	110006		HMDB11533	20632220	16746657	18142364	11153556	24927622	14807134	27401596	32723492	18555528	19815028	27473612	17351874	20241108	21683784	20593918	13806559
855	2-phosphoglycerate	Carbohydrate	Glycolysis, Gluconeogenesis, and Pyruvate Metabolism	35629	LC/MS Polar	100000093	4346	184.986	70195-25-4	59	13766841	C00631	HMDB03391	187068080	203482704	211572256	222859264	191807680	235752640	220936736	220289040	211289584	230675648	236175872	226125424	214208112	202667920	257345456	248821008
1708	2-stearoyl-GPE (18:0)*	Lipid	Lysolipid	41220	LC/MS Neg	100003901	6350	480.31			24769218			2092457	1471832		240965	937813	321368	1107097	409860	728716	549991	2081377	242722	335655	509463		277776
2854	3'-dephosphocoenzyme A	Cofactors and Vitamins	Pantothenate and CoA Metabolism	18289	LC/MS Neg	100000138	2013	686.142	3633-59-8	444485	392407	C00882	HMDB01373	243755	169794	103159	142914	164245	193712	154035	245832	228328	171747	138231	179848	132333	209770	174664	191465
134	3-(4-hydroxyphenyl)lactate	Amino Acid	Phenylalanine and Tyrosine Metabolism	32197	LC/MS Neg	240	1379	181.051	6482-98-0	9378	9010	C03672	HMDB00755	811477	913533	471552	517583	584540	567178	504110	456498	352661	1499368	441786	960198	668454	512696	554811	689003
2819	3-aminoisobutyrate	Nucleotide	Pyrimidine Metabolism, Thymine containing	1566	LC/MS Pos Early	1114	2215	104.071	10569-72-9;214139-20-5	64956	58481	C05145	HMDB03911		295625	1107273	1160005	586052		1291130	618745			616547	761787	574213	307857	425083	300222
305	3-hydroxy-2-ethylpropionate	Amino Acid	Leucine, Isoleucine and Valine Metabolism	32397	LC/MS Polar	100001170	1443.3	117.056	4374-62-3	188979	164207		HMDB00396	405693	292615	493653	364299	496158	283470	487877	420105	308976	214031	588277	235226	387054	352392		321261
1890	3-hydroxy-3-methylglutarate	Lipid	Mevalonate Metabolism	531	LC/MS Polar	112	2700	161.046	503-49-1	1662	4573695	C03761	HMDB00355	3886110	3700806	2830893	2737702	3297542	4350378	3795302	6111807	5805961	4303773	5180115	3197357	3821767	3064659	4450126	3680241
1286	3-hydroxybutyrylcarnitine (1)	Lipid	Fatty Acid Metabolism(Acyl Carnitine)	43264	LC/MS Pos Early	100003926	2400	248.149		53481617			HMDB13127	3509641	2652388	996782	434630	1348777	498051	1091372	822520	532057	672114	2036082	691830	543507	668184	932108	1125821
1287	3-hydroxybutyrylcarnitine (2)	Lipid	Fatty Acid Metabolism(Acyl Carnitine)	52984	LC/MS Pos Early	100009271	2340	248.149						84625616	38708708	5554522	2442846	12798176	4619048	12272426	6540641	4451621	6272513	17559450	6143283	4758377	5032569	5639526	8283120
1332	3-hydroxydecanoate	Lipid	Fatty Acid, Monohydroxy	22053	LC/MS Neg	100000997	4634.7	187.134	5561-87-5	26612	24790		HMDB02203	425527	364503	685488	468582	1030195	526947	1574019	797954	817891	608891	575471	694152	682423	548541	741437	472506
1330	3-hydroxyhexanoate	Lipid	Fatty Acid, Monohydroxy	53230	LC/MS Polar	100006367	1082	131.071	10191-24-9	151492	133518			608113	336741	499818	403491	562446	400451	1122453	836815	618996	456712	570798	658211	559635	506209	732174	666164
312	3-hydroxyisobutyrate	Amino Acid	Leucine, Isoleucine and Valine Metabolism	1549	LC/MS Polar	111	1619.1	103.04	2068-83-9	87	10140307	C06001	HMDB00336	1248061	1734689	1503269	490585	652803	1242884	1320363	966397	1452814	777421	3273232	1106747	848447	1265332	1048877	1512732
1334	3-hydroxylaurate	Lipid	Fatty Acid, Monohydroxy	32457	LC/MS Neg	100001112	5175	215.165	53941-38-1	94216	85026		HMDB00387	558686	436328	1173416	635507	1677354	594844	2075346	1210694	954364	716992	730602	1015204	858477	477948	905876	397906
1331	3-hydroxyoctanoate	Lipid	Fatty Acid, Monohydroxy	22001	LC/MS Neg	100000773	3446	159.103	88930-08-9	26613	24791		HMDB01954	269459	114685	329844	164363	493765	274866	812954	450193	295963	218474	298920	300587	321738	228343	366625	293438
226	3-indoxyl sulfate	Amino Acid	Tryptophan Metabolism	27672	LC/MS Neg	100000467	2222.2	212.002	2642-37-7	10258	9840		HMDB00682	356495	1103062	636658	430806	372649	689020	486543	759053	241397	410810	528499	311240	601603	443217	568285	422836
156	3-methoxytyrosine	Amino Acid	Phenylalanine and Tyrosine Metabolism	12017	LC/MS Pos Early	1342	2555	212.092	300-48-1	1670	8948		HMDB01434		106142	108684	90044	30702		66597	95066	41067		113966	76188	49727		36644
296	3-methyl-2-oxobutyrate	Amino Acid	Leucine, Isoleucine and Valine Metabolism	44526	LC/MS Polar	100000936	911	115.04	3715-29-5	49	48	C00141	HMDB00019	371722	479616	575564	424025	344287	1109590	415387	241684	403485	1089485	1092699	910650	280882	2262122	536501	1237407
297	3-methyl-2-oxovalerate	Amino Acid	Leucine, Isoleucine and Valine Metabolism	15676	LC/MS Neg	100000036	2064.2	129.056	1460-34-0;51829-07-3	47	46	C00671	HMDB03736	148598			172666		227363				255542	210949	330398		161444	108262	201895
2800	3-methylcytidine	Nucleotide	Pyrimidine Metabolism, Cytidine containing	35132	LC/MS Pos Early	100001466	2176	258.108	21028-20-6	159649	9164190			53408			74001	72379	48066	58148	51437	53604		86356				90126	60563
61	3-methylhistidine	Amino Acid	Histidine Metabolism	15677	LC/MS Pos Early	100000042	2670	170.092	368-16-1	64969	58494	C01152	HMDB00479	2873146	4511365	6353111	2929076	3191420	1766084	5411549	3669770	1482677	1946821	5013689	2815963	2228255	1417387	2890369	2228491
856	3-phosphoglycerate	Carbohydrate	Glycolysis, Gluconeogenesis, and Pyruvate Metabolism	1414	LC/MS Neg	132	583	184.986	80731-10-8	724	10669764	C00597	HMDB00807	71812296	105930968	91801848	121516744	76525904	133278120	93056264	116728296	93100264	99420368	145763744	94546352	107101424	91655128	121150112	87229456
2788	3-ureidopropionate	Nucleotide	Pyrimidine Metabolism, Uracil containing	3155	LC/MS Pos Early	1053	875	133.061	462-88-4	111	109	C02642	HMDB00026	191101	107329	231044	317180	201513	142242	361440	268318	138195	131238	289740	179444	164850	134261	155009	153142
409	4-acetamidobutanoate	Amino Acid	Polyamine Metabolism	1558	LC/MS Pos Early	1113	1350	146.081	3025-96-5	18189	17180	C02946	HMDB03681	358247	266458	348624	282511	173607	230885	376328	249347	322274	243342	337258	248239	124944	283048	167255	188627
414	4-guanidinobutanoate	Amino Acid	Guanidino and Acetamido Metabolism	15681	LC/MS Pos Early	100000096	2320	146.092	463-003;463-00-3	500	486	C01035	HMDB03464	1042926	1702489	2219561	1123440	1857214	1228104	2420822	2567424	472825	837298	1264546	2100279	1574180	516879	499428	858911
1376	4-hydroxy-2-nonenal	Lipid	Fatty Acid, Oxidized	38309	LC/MS Neg	143	4745	155.108	75899-68-2;128946-65-6	1693	1630		HMDB04362	269825	263084	511084						223938		391121
428	4-hydroxy-nonenal-glutathione	Amino Acid	Glutathione Metabolism	48504	LC/MS Neg	100006240	3387.5	462.192	99927-70-5					2361470	1279576	1223668		87879	77008	262031	94044	812878	468653	1454878	66239	69024	59294		245234
49	4-hydroxyglutamate	Amino Acid	Glutamate Metabolism	40499	LC/MS Pos Early	100002544	1141	164.055	2485-33-8	439902	388936	C03079	HMDB01344	573355	940308	1217851	875105	925617	402212	667963	845977	799963	483211	882505	434444	478422	659679	272505	473139
77	4-imidazoleacetate	Amino Acid	Histidine Metabolism	32349	LC/MS Polar	100001207	2236	125.036	645-65-8	96215	86856	C02835	HMDB02024	1541681	1741964	786015	223858	311134	150682	430597	387577	278606	316526	186887	280299	328416	250653	316990	244860
268	4-methyl-2-oxopentanoate	Amino Acid	Leucine, Isoleucine and Valine Metabolism	22116	LC/MS Neg	100000551	2170	129.056	816-66-0	70	69	C00233	HMDB00695	407506	489577	332583	479050	388526	683501	516080	404760	432782	749004	694718	804526	363438	1135183	511456	876386
101	5-aminovalerate	Amino Acid	Lysine Metabolism	18319	LC/MS Pos Early	100000454	2220	118.086	660-88-8	138	135	C00431	HMDB03355								4387845		1900467		8213734
1062	5-dodecenoate (12:1n7)	Lipid	Medium Chain Fatty Acid	33968	LC/MS Neg	100001232	5224	197.155	2430-94-6	5312378	4471803		HMDB00529	525491	526000	834646	619905	1026785	520397	839237	689949	564835	776458	659678	727817	678046	458190	548150	430373
85	5-hydroxylysine	Amino Acid	Lysine Metabolism	15685	LC/MS Pos Early	100000054	2790	163.108	13204-98-3	1029	1002	C16741	HMDB00450	205372	565248	189073	426991	185245	335846	219977	178609	266004	466193	137477	346303	261494	243526	159424	331125
2809	5-methyl-2'-deoxycytidine	Nucleotide	Pyrimidine Metabolism, Cytidine containing	38159	LC/MS Pos Early	100002300	2303	242.114	838-07-3	440055	389065	C03592	HMDB02224	85715	88615	114632	107680	46358	82552	105809	108971	160857	78271	86074	78170	96144	128395	123727	116080
2801	5-methylcytidine	Nucleotide	Pyrimidine Metabolism, Cytidine containing	22119	LC/MS Pos Early	100000763	2227	258.108	2140-61-6	92918	83877		HMDB00982	40707			47418		61377	59001	44568	53252		56633			76221	53212	57149
405	5-methylthioadenosine (MTA)	Amino Acid	Polyamine Metabolism	1419	LC/MS Pos Early	212	2752	298.097	2457-80-9	439176	388321	C00170	HMDB01173	2758224	3129410	2218683	2245733	2530295	2286498	2504746	2417067	2029122	2741855	2369092	2902409	2147229	2170688	2840296	2391863
424	5-oxoproline	Amino Acid	Glutathione Metabolism	1494	LC/MS Pos Early	1021	1044	130.05	98-79-3	7405	7127	C01879	HMDB00267	12333005	24853680	18428588	18489162	17549640	9264451	17331180	16779704	11172034	12255357	13385813	17337884	14382702	13905979	11371270	9602147
865	6-phosphogluconate	Carbohydrate	Pentose Phosphate Pathway	15442	LC/MS Neg	100000341	583.9	275.017	921-62-0;53411-70-4	91493	82615	C00345	HMDB01316	3384404	2361758	3153567	3125907	1998008	5361875	3017912	4541048	3828208	4855448	3963064	3315091	3262245	5856107	4294371	4523950
1913	7-alpha-hydroxy-3-oxo-4-cholestenoate (7-Hoca)	Lipid	Sterol	36776	LC/MS Neg	100001609	5288.1	429.301	115538-85-7	3081085	2338765	C17337	HMDB12458	347188	66757	103531	48263	102988	60645	74053	163968	24622	67953	77444	60031	64007	61093	29546	54728
1945	7-hydroxycholesterol (alpha or beta)	Lipid	Sterol	47890	LC/MS Pos Late	100005999	1930	367.336						1382043	516675	727078	42457	105500	135332	177055	69415	315964	190953	2538315		53263	26813	70355	243365
2742	7-methylguanine	Nucleotide	Purine Metabolism, Guanine containing	35114	LC/MS Pos Early	100001456	2175	166.072	578-76-7	11361	10883	C02242	HMDB00897	582170	523602	609975	609985	673820	547226	795050	647698	507465	514931	565037	443036	545666	496975	669724	506842
1257	acetyl CoA	Lipid	Fatty Acid Metabolism	43840	LC/MS Neg	1830	1691	403.556	102029-73-2	444493	392413	C00024	HMDB01206	490140	614189	221218	203321	182946	234873	279582	323871	271433	198659	223157	204474	181642	181775	238813	302938
1285	acetylcarnitine	Lipid	Fatty Acid Metabolism(Acyl Carnitine)	32198	LC/MS Pos Early	100000802	2282	204.123	5080-50-2	1	5406074	C02571	HMDB00201	1293323776	1394542464	1724599936	1107691136	1280044160	1043927872	1444204288	1370621184	767921664	1278623488	1356408960	1140836480	1192045696	943746752	1030201088	1140425984
1050	acetylphosphate	Energy	Oxidative Phosphorylation	15488	LC/MS Polar	1211	4013.9	138.98	94249-01-1	186	181	C00227	HMDB01494	63425916	86303776	95514656	93055168	85248280	210268640	83480664	94252400	89080576	100436784	119542864	76402000	113826896	130038136	120053432	116069856
2707	adenine	Nucleotide	Purine Metabolism, Adenine containing	554	LC/MS Pos Early	880	2221	136.062	73-24-5	190	185	C00147	HMDB00034	469471	516679	348234	301055	322067	737881	376891	465350	413853	478234	299440	357237	424701	310628	350151	491636
2706	adenosine	Nucleotide	Purine Metabolism, Adenine containing	555	LC/MS Neg	798	2075.4	134.047	58-61-7	60961	54923	C00212	HMDB00050	255186	218707	298276	244185	272863	117102	231617	261194	177034	181598	216339	147104	151480	110264	91146	92308
2701	adenosine 2'-monophosphate (2'-AMP)	Nucleotide	Purine Metabolism, Adenine containing	36815	LC/MS Pos Early	100001694	1150	348.07	130-49-4	94136		C00946	HMDB11617	242452	189930	171233	242077	239014	192808	183078	197509	120426	168307	161158	90217	126118	183739	76522	69975
2702	adenosine 3',5'-cyclic monophosphate (cAMP)	Nucleotide	Purine Metabolism, Adenine containing	2831	LC/MS Neg	207	1952.2	328.045	60-92-4	6076	268	C00575	HMDB00058	28871	22705	54084	42939			18724		27828	47462	51528	49421	25710	25892	21605
2704	adenosine 3',5'-diphosphate	Nucleotide	Purine Metabolism, Adenine containing	15691	LC/MS Neg	1214	575	426.022	75431-54-8	159296	19951095	C00054	HMDB00061	104597	164562		126383	179068	93719	103850	108426	72665	82704	79412	38285	47756	66570	64301
2700	adenosine 3'-monophosphate (3'-AMP)	Nucleotide	Purine Metabolism, Adenine containing	35142	LC/MS Pos Early	100001449	1097	348.07	84-21-9	41211	10463793	C01367	HMDB03540	472097	470793	602663	438142		225980			384270	206043	374032	316370			30754
2698	adenosine 5'-diphosphate (ADP)	Nucleotide	Purine Metabolism, Adenine containing	3108	LC/MS Polar	208	4393	426.022	20398-34-9	6022	5800	C00008	HMDB01341	3165311	2734076	3765078	2337830	4295880	2903799	5001203	6175607	4763701	2681755	2734092	3048608	2637722	2001552	6858336	4326043
2846	adenosine 5'-diphosphoribose (ADP-ribose)	Cofactors and Vitamins	Nicotinate and Nicotinamide Metabolism	558	LC/MS Neg	215	920	558.064	68414-18-6	192	3674071	C00301	HMDB01178	4563125	2067198	3297660	2091658	2085967	2377709	3427665	3823578	4530001	2407910	3861603	4265171	4174095	1330990	5668098	3353387
2699	adenosine 5'-monophosphate (AMP)	Nucleotide	Purine Metabolism, Adenine containing	32342	LC/MS Pos Early	209	1013	348.07	149022-20-8	6083	10239183	C00020	HMDB00045	2921240	3449387	4589015	3167740	3961634	2639673	3657533	2469314	3252630	2607440	3420348	4170285	3756056	3616656	3080378	2710396
1114	adrenate (22:4n6)	Lipid	Polyunsaturated Fatty Acid (n3 and n6)	32980	LC/MS Neg	100001193	5678	331.264	2091-25-0	5497181	4445971	C16527	HMDB02226	11858512	16005612	11593649	5717114	25989292	8656211	16013794	8098574	11697494	8446475	28143680	8432174	10054955	11190135	9660880	3491306
27	alanine	Amino Acid	Alanine and Aspartate Metabolism	1126	LC/MS Pos Early	811	1700	90.055	56-41-7	5950	5735	C00041	HMDB00161	750737856	537719296	543396096	418612896	351709952	376222304	624418432	469828480	461076704	385266784	565816192	336277568	356132608	421662592	521292896	442540928
462	alanylleucine	Peptide	Dipeptide	37093	LC/MS Pos Early	100001890	3055	203.139	1638-60-4	259583	227831		HMDB28691	3202489	1860169	1953547	2318034	1938135	3024485	2142215	1024743	4463194	1536028	3456384	713819	2630950	4201924	2648935	3264982
2694	allantoin	Nucleotide	Purine Metabolism, (Hypo)Xanthine/Inosine containing	1107	LC/MS Polar	1002	1672	157.037	97-59-6	204	199	C02350	HMDB00462	7173768	8456356	9556567	8035769	7608697	8898485	11334842	10542210	10510997	9821002	13010700	9260173	11372284	7232497	8130197	7428252
313	alpha-hydroxyisocaproate	Amino Acid	Leucine, Isoleucine and Valine Metabolism	22132	LC/MS Neg	100000706	1840	131.071	10303-64-7	83697	75520	C03264	HMDB00746	109142	50513		97123	62040	62589		121883			135005	104172		168622	136575	143233
283	alpha-hydroxyisovalerate	Amino Acid	Leucine, Isoleucine and Valine Metabolism	46537	LC/MS Polar	100001300	1052	117.056	600-37-3	99823	90190		HMDB00407	3769412	2009029	1736647	1369740	1998416	3877873	2389419	1521673	3907305	4898384	3418362	3425367	2222538	6142576	3335531	5523413
1033	alpha-ketoglutarate	Energy	TCA Cycle	528	LC/MS Polar	93	2700	145.014	305-72-6;328-50-7;22202-68-2	51	50	C00026	HMDB00208	11022343	10178189	14843066	15185602	18576006	10217190	23756028	28647172	15629977	10636288	14930114	12325429	12845704	14146357	13527931	14742633
2866	alpha-tocopherol	Cofactors and Vitamins	Tocopherol Metabolism	1561	LC/MS Pos Late	1105	2522	430.378	59-02-9;10191-41-0	14985	14265	C02477	HMDB01893		548800		6038559	4754820	3249359	3049579	3718051	986876	3966657		5562109	4771848	3069613	4511471	3752243
451	anserine	Peptide	Dipeptide Derivative	15747	LC/MS Pos Early	100000044	2924	241.13	10030-52-1	112072	100482	C01262	HMDB00194	591710336	605172224	773310912	622402112	663680192	573816576	704307904	612801856	638985280	551033088	776657088	568817152	657489280	436508800	696951040	620339328
899	arabitol/xylitol	Carbohydrate	Pentose Metabolism	48885	LC/MS Polar	100006430	1932.4	151.061						1066432	1229915	1089625	1305557	1005552	802388	1273468	2007724	1178300	1013225	1524872	1523409	1866547	836129	936977	1043072
901	arabonate/xylonate	Carbohydrate	Pentose Metabolism	48255	LC/MS Polar	100006115	2664.6	165.04						8682554	6557709	8318958	8277133	6274329	6812593	16740892	18602320	8750674	10876455	11848564	10448379	11225851	8458486	7747518	13454208
1083	arachidate (20:0)	Lipid	Long Chain Fatty Acid	1118	LC/MS Neg	893	6295	311.296	506-30-9	10467	10035	C06425	HMDB02212	9179558	9349821	8748194	6183115	9785726	7428635	7912695	7605918	8140408	7962944	17979872	8383195	7024076	8258430	6891376	6121984
1113	arachidonate (20:4n6)	Lipid	Polyunsaturated Fatty Acid (n3 and n6)	1110	LC/MS Neg	229	5535	303.233	506-32-1	444899	392692	C00219	HMDB01043	90298776	55141056	60858428	37245104	79275536	71155288	72949672	84222376	94645584	75521544	217922832	72555016	63811584	55436864	39550200	38317864
362	arginine	Amino Acid	Urea cycle; Arginine and Proline Metabolism	1638	LC/MS Pos Early	231	2825	175.119	1119-34-2	232	227	C00062	HMDB00517	158568736	398572288	73265232	170885088	135644320	398667744	184938208	159429632	250790608	271891104	55162772	156120896	212074000	187688864	190311056	133771856
368	argininosuccinate	Amino Acid	Urea cycle; Arginine and Proline Metabolism	15497	LC/MS Pos Early	232	2745	291.13	156637-58-0	16950;828	805	C03406	HMDB00052	346699	1490328	166982	207485	284370	634798	320834	368827	653711	720397	124717	237212	266367	484486	276750	358976
32	asparagine	Amino Acid	Alanine and Aspartate Metabolism	512	LC/MS Pos Early	917	1225	133.061	70-47-3	6267	6031	C00152	HMDB00168	29354082	43244420	34452376	47024712	22066012	16753105	22706306	40825524	26630628	25534556	35160344	29588868	19819566	27746016	28122258	22066264
30	aspartate	Amino Acid	Alanine and Aspartate Metabolism	443	LC/MS Pos Early	234	1165	134.045	56-84-8	5960	5745	C00049	HMDB00191	31840130	48761744	32248362	48607252	37742464	26630248	30026444	24334316	45035512	42046344	33818288	34936868	20174824	22924004	27922852	26323686
1200	azelate (nonanedioate)	Lipid	Fatty Acid, Dicarboxylate	18362	LC/MS Polar	2029	2520	187.098	123-99-9	2266	2179	C08261	HMDB00784	4576609	2880142	3306079	647832	1057848	1000855	1458556	1563397	3585990	2536353	3419901	1614268	1822843	1128523	996623	1257339
1873	behenoyl sphingomyelin (d18:1/22:0)*	Lipid	Sphingolipid Metabolism	48492	LC/MS Pos Late	100006294	3083	787.669						29870592	28460016	33269626	30235736	28768960	31408210	26931412	40938632	26279466	21502296	24581200	27733984	29292140	29304478	26328980	26042934
2945	benzoate	Xenobiotics	Benzoate Metabolism	15778	LC/MS Neg	100000008	1750	121.029	65-85-0	243	238	C00180	HMDB01870	1582399	507074	2036159	5900582	2199136	1281895	1515504	2259138	525338	1252506	456643	1502200	1832760	1873942	6220438	1717196
2789	beta-alanine	Nucleotide	Pyrimidine Metabolism, Uracil containing	55	LC/MS Pos Early	244	1939	90.055	56-41-7;107-95-9	239	234	C00099	HMDB00056	98047352	20404284	35758960	43103156	31807448	32689100	56879604	50959184	93719728	23558300	45338984	26843990	102913504	32374322	28128602	42402156
276	beta-hydroxyisovalerate	Amino Acid	Leucine, Isoleucine and Valine Metabolism	12129	LC/MS Polar	1442	1149.8	117.056	625-08-1	69362	62571		HMDB00754	1002520	781738	915291	839819	728911	822642	937646	928300	852691	667086	925044	777584	696706	1143784	923405	856429
277	beta-hydroxyisovaleroylcarnitine	Amino Acid	Leucine, Isoleucine and Valine Metabolism	35433	LC/MS Pos Early	100001594	2584	262.165	99159-87-2		21403176			3541173	3319732	4249399	3795367	2891325	5010599	3325343	4353546	4100860	4688885	4426202	4642284	3020078	6226682	3004219	6656050
6	betaine	Amino Acid	Glycine, Serine and Threonine Metabolism	3141	LC/MS Pos Early	799	1064	118.086	107-43-7	247	24219951173	C00719	HMDB00043	71416728	174294784	125287648	194072768	152036256	128460048	199191456	339646912	49040596	120028768	80343016	129210544	225446096	92066864	88925488	129318672
1268	butyrylcarnitine	Lipid	Fatty Acid Metabolism (also BCAA Metabolism)	32412	LC/MS Pos Early	100001054	2860	232.154	25576-40-3	439829	184820	C02862	HMDB02013	19884802	9194009	16998692	18758796	23764596	12312941	20590752	14682228	6750970	16559202	17983944	13872245	14660874	10160140	12582060	7252835
258	C-glycosyltryptophan	Amino Acid	Tryptophan Metabolism	48782	LC/MS Pos Early	100006379	2685	367.15	180509-18-6	10981970	9157171			207284	116087	205251	196903	187984	159779	181156	188298	176875	160897	149580	147976	199101	153761	198445	233998
1058	caprate (10:0)	Lipid	Medium Chain Fatty Acid	1642	LC/MS Neg	888	5090.7	171.139	112-37-8	2969	2863	C01571	HMDB00511	2094168	1646762	2218146	2135575	1967554	2000025	2217396	1988099	1910381	2014619	2064523	2247687	2085689	2691643	2211295	1652802
1054	caproate (6:0)	Lipid	Medium Chain Fatty Acid	32489	LC/MS Neg	926	2713.7	115.076	142-62-1	8892	8552	C01585	HMDB00535	4412604	3828308	5677585	670481	846857	1311970	1699241	594387	3711936	1280873	6660759	1078617	1124711	1030840	649814	1167903
1056	caprylate (8:0)	Lipid	Medium Chain Fatty Acid	32492	LC/MS Neg	932	4362	143.108	124-07-2	379	370	C06423	HMDB00482						795308	1285862			1854435	886243	3537106	1059104		323627
1313	carnitine	Lipid	Carnitine Metabolism	15500	LC/MS Pos Early	100000007	1978	162.112	461-05-2	10917	10455	C00318	HMDB00062	1018478528	1346363392	1400498176	1242899200	1308656128	926713792	1026250368	1006814272	938383872	1202268672	1151627520	1104449152	1180426880	907609280	809176448	972593856
448	carnosine	Peptide	Dipeptide Derivative	1768	LC/MS Pos Early	249	2942	227.114	305-84-0	439224	388363	C00386	HMDB00033	5245457408	5181057024	5591105024	4848358912	5369746432	6074044416	5543539200	5239691264	6136971776	5678497792	5899445760	5060836864	5331615744	6561638400	6091916800	5756583424
2073	chenodeoxycholate	Lipid	Primary Bile Acid Metabolism	1563	LC/MS Neg	1123	5264	391.285	474-24-9;474-25-9	10133		C02528	HMDB00518	4511190	1417410	1338956	363754	346015	426631	1243964	2051570	470733	466242	1055191	584273	397975	421530	743444	1386230
1470	chiro-inositol	Lipid	Inositol Metabolism	37112	LC/MS Polar	100001859	3191.2	225.062	643-12-9		10254647	C19891	HMDB34220	508615	472057	1104597	673567		714698	367372	2448352		378634	408715	860341	1528465	469938		320847
1903	cholesterol	Lipid	Sterol	63	LC/MS Pos Late	266	2707	369.352	57-88-5	11025495	4937803	C00187	HMDB00067	19120980	15080537	13166061	13842231	20691364	12275119	14018591	18363912	16641219	14176525	12907899	10977765	13846460	13254017	13637579	14572341
1497	choline	Lipid	Phospholipid Metabolism	15506	LC/MS Pos Early	1256	1961	104.107	67-48-1	305	149278	C00114	HMDB00097	35049540	34916796	71119184	59364920	68120760	50616468	61781508	69498592	57459200	52995136	71098288	54870308	45352668	48744796	71222312	53659004
1498	choline phosphate	Lipid	Phospholipid Metabolism	34396	LC/MS Pos Early	267	700	184.073	72556-74-2	1014	119298	C00588	HMDB01565	66924832	61494096	54344064	70519568	64592956	54872504	56974012	55152608	62077740	61203060	50370328	81909136	49595144	50036296	43630100	50072812
1294	cis-4-decenoyl carnitine	Lipid	Fatty Acid Metabolism(Acyl Carnitine)	38178	LC/MS Pos Late	100002259	1057	314.233	98930-66-6					86825	380915	1241816	1325844	2106936	984879	2011046	1353256	859186	2450344	1068412	1272171	1614710	740007	2348742	498744
67	cis-urocanate	Amino Acid	Histidine Metabolism	40410	LC/MS Pos Early	100003425	2406	139.05	7699-35-6	1549103	1266070			104645		261429		156624	140780		143659	201962	139181	175474	248181	260617	120467	121554
1027	citrate	Energy	TCA Cycle	1564	LC/MS Neg	1124	582	191.02	77-92-9	311	305	C00158	HMDB00094	3442333	4984548	1105063	1105256	788582	1189794	1066043	1026045	1411300	1373418	1756080	715018	532904	913953	943102	923756
367	citrulline	Amino Acid	Urea cycle; Arginine and Proline Metabolism	2132	LC/MS Pos Early	391	1520	176.103	372-75-8	9750	810	C00327	HMDB00904	110866432	183695328	114064600	157500048	107441856	95462488	108441128	128194272	90787456	96091592	111683616	96290288	175626496	79568240	85155312	76188664
2856	coenzyme A	Cofactors and Vitamins	Pantothenate and CoA Metabolism	46322	LC/MS Neg	270	1448	382.55	85-61-0;18439-24-2	317	311	C00010	HMDB01423	831909	928760	362852	526557	509796	769140	657979	681924	907572	658855	612440	516818	574025	827066	607953	887177
391	creatine	Amino Acid	Creatine Metabolism	27718	LC/MS Pos Early	1221	1947	132.077	57-00-1	586	566	C00300	HMDB00064	6073170432	5835707392	6472294400	5958971392	6301924352	6114879488	6059029504	6259792384	6691293696	6590278144	6331190784	6569477632	6562838528	6364281344	6282444288	6501000704
392	creatinine	Amino Acid	Creatine Metabolism	513	LC/MS Pos Early	275	2055	114.066	60-27-5	588	568	C00791	HMDB00562	201875344	251801760	249770576	213825552	233558064	233519472	243729232	213371376	226297392	266325584	248734832	284378080	304902400	236284016	270642912	282912640
342	cysteine	Amino Acid	Methionine, Cysteine, SAM and Taurine Metabolism	1868	LC/MS Pos Early	800	1488	122.027	52-90-4;56-89-3	5862	5653	C00097	HMDB00574	323731	334915	228690	536548	837838	940217	665449	796525	827334	658773	213065	849572	768533	1343425	702004	650430
419	cysteine-glutathione disulfide	Amino Acid	Glutathione Metabolism	35159	LC/MS Pos Early	100001437	2465	427.095	13081-14-6	4247235	3455404		HMDB00656	191262	59699	218327	24706	53531		55214	118848	129775		156318	34820		65688
422	cysteinylglycine	Amino Acid	Glutathione Metabolism	35637	LC/MS Pos Early	278	2132	179.048	19246-18-5	439498	58762	C01419	HMDB00078	346565	414372		104407	539783	815648	474991	339368	572667	900402		484222	431063	1069139	496864	465018
2798	cytidine	Nucleotide	Pyrimidine Metabolism, Cytidine containing	514	LC/MS Pos Early	827	2124	244.093	65-46-3	6175	5940	C00475	HMDB00089	16492449	14963836	18441456	13329312	16921040	12333860	15309954	15449442	20633374	19888400	15229786	16010640	9754193	16703958	10838468	11039788
1499	cytidine 5'-diphosphocholine	Lipid	Phospholipid Metabolism	34418	LC/MS Pos Early	1220	725	489.115	33818-15-4	13804	21531769	C00307	HMDB01413	586981	448824	322229	371462	276813	403517	292429	309150	375307	371546	450416	281620	233323	353633	393984	378049
2795	cytidine 5'-monophosphate (5'-CMP)	Nucleotide	Pyrimidine Metabolism, Cytidine containing	2372	LC/MS Pos Early	282	835	324.059	63-37-6	6131	5414497	C00055	HMDB00095	2609259	2252769	3027529	2887335	2203007	2238977	2260027	2445791	2586322	3333650	2384993	2711830	3183513	2309368	2644359	3146385
987	cytidine 5'-monophospho-N-acetylneuraminic acid	Carbohydrate	Nucleotide Sugar	36831	LC/MS Polar	1223	3900	613.14	3063-71-6	448209		C00128	HMDB01176	325918		239559	229747		146109			268170	174854	357845	291894	220150	220028		175592
1505	cytidine-5'-diphosphoethanolamine	Lipid	Phospholipid Metabolism	34410	LC/MS Polar	100001407	4210	445.053	72842-05-8	123727	287	C00570	HMDB01564	421800	326082	283907	335121	300132	390570	230176	322117	258111	321563	284363	299341	225198	256247	250384	251459
1292	decanoylcarnitine	Lipid	Fatty Acid Metabolism(Acyl Carnitine)	33941	LC/MS Pos Late	100001251	1130	316.248	1492-27-9	10245190	8420677		HMDB00651	466946	356580	6286188	5460576	7285279	3754887	6872617	5487531	1742044	4330444	6382042	6195014	7859599	1062638	6575150	860541
2861	dehydroascorbate	Cofactors and Vitamins	Ascorbate and Aldarate Metabolism	34302	LC/MS Neg	301	739.6	173.009	490-83-5	835	812	C05422	HMDB01264	529727	880283	398386	758563	659956	857772	863725	808967	653981	810737	505426	760743	355178	660266	787411	621949
1312	deoxycarnitine	Lipid	Carnitine Metabolism	36747	LC/MS Pos Early	100001662	2052	146.118	6249-56-5	134	705	C01181	HMDB01161	45043532	73963896	74426960	65744596	100492128	48915928	122609568	113988576	30089782	53217184	65259100	50897924	118562664	38078548	44391920	45020136
2087	deoxycholate	Lipid	Secondary Bile Acid Metabolism	1114	LC/MS Neg	302	5294	391.285	83-44-3	222528	389318	C04483	HMDB00626					1615789								2520255
1117	dihomo-linoleate (20:2n6)	Lipid	Polyunsaturated Fatty Acid (n3 and n6)	17805	LC/MS Neg	1231	5730	307.264	2091-39-6	6439848	4944228	C16525	HMDB05060	28504008	25027524	19928376	13769326	38018604	13930941	27070586	17042492	21555296	17651380	35630472	16877556	15982158	14678099	16383459	9951495
1112	dihomo-linolenate (20:3n3 or n6)	Lipid	Polyunsaturated Fatty Acid (n3 and n6)	35718	LC/MS Neg	100001739	5596	305.249	17046-59-2	5280581	4471954	C03242	HMDB02925	22458604	17697820	17106828	11629940	21702580	15191577	23250962	20414248	18752532	17597300	38079984	16806952	12062090	14490002	14829156	10193173
851	dihydroxyacetone phosphate (DHAP)	Carbohydrate	Glycolysis, Gluconeogenesis, and Pyruvate Metabolism	15522	LC/MS Pos Early	309	539	171.005	102783-56-2	668	3833110	C00111	HMDB01473	10270887	7391929	7558295	5948772	7835766	6699690	8794455	11195097	10715169	8038070	5146680	8251073	7623520	6398685	6485176	8724003
374	dimethylarginine (SDMA + ADMA)	Amino Acid	Urea cycle; Arginine and Proline Metabolism	36808	LC/MS Pos Early	100001810	2850	203.15	102783-24-4	123831	110375	C03626	HMDB01539	7089931	14716513	7616694	9820879	6141923	10324933	10986663	7627821	8309267	11592662	4227167	7297623	7737968	6148949	6495226	7987195
5	dimethylglycine	Amino Acid	Glycine, Serine and Threonine Metabolism	5086	LC/MS Pos Early	806	1104	104.071	1118-68-9	673	653	C01026	HMDB00092	12164776	8653912	21965404	58789036	6093176	6763982	15856328	17990736	14452900	16438743	13117618	11735508	6352148	7035980	10978274	17598104
1116	docosadienoate (22:2n6)	Lipid	Polyunsaturated Fatty Acid (n3 and n6)	32415	LC/MS Neg	100001182	6034	335.296	7370-49-2	5282807	4445934	C16533	HMDB61714	2544040	2917786	2093572	1257280	3430571	1199390	2901024	1488013	1714099	1420651	2993513	1114653	1337215	1510761	1275365	778787
1104	docosahexaenoate (DHA; 22:6n3)	Lipid	Polyunsaturated Fatty Acid (n3 and n6)	44675	LC/MS Neg	100000665	5525	327.233	6217-54-5	445580	393183	C06429	HMDB02183	5783656	3210461	3815521	2368871	3666902	4284726	4557681	4059444	4897686	4211613	15896586	4613387	2559909	2672961	2459949	1689910
1103	docosapentaenoate (n3 DPA; 22:5n3)	Lipid	Polyunsaturated Fatty Acid (n3 and n6)	32504	LC/MS Neg	100001181	5571	329.249	2234-74-4	6441454		C16513	HMDB01976	13388077	7523502	5827706	4625512	8830060	9919593	8509324	9610496	11495901	10725595	26462036	9291141	7471803	6243944	4390200	3969938
1115	docosapentaenoate (n6 DPA; 22:5n6)	Lipid	Polyunsaturated Fatty Acid (n3 and n6)	37478	LC/MS Neg	100001580	5624.5	329.249	25182-74-5	6441454	4945614	C16513	HMDB01976	2230744	5099535	4781778	2368460	7117044	2050010	5437296	2543169	2140070	1956630	7710969	2036458	2116626	2005963	2447384	1813808
1102	eicosapentaenoate (EPA; 20:5n3)	Lipid	Polyunsaturated Fatty Acid (n3 and n6)	18467	LC/MS Neg	2050	5450	301.217	10-2005-9;10417-94-4	446284	393682	C06428	HMDB01999	1906346	1054252	1227079	972484	2107259	1804740	1788190	2212202	2384492	1452938	6152394	1774723	1155191	1149239	992737	969584
1086	eicosenoate (20:1)	Lipid	Long Chain Fatty Acid	33587	LC/MS Neg	100001335	5950	309.28		5282768	4445895		HMDB02231	29884542	28593860	21781758	14978117	35509512	17022784	32939740	18574042	22226240	18443476	33222992	16303085	15425056	20623194	20639960	12359865
3208	ergothioneine	Xenobiotics	Food Component/Plant	37459	LC/MS Pos Early	100002154	850	230.096	58511-63-0	3032311	2297320	C05570	HMDB03045	1744435	2789925	2789660	3605511	2424283	3147527	3276363	3024839	2856107	3052654	2555927	3365604	2771882	3369698	3232491	3153182
1091	erucate (22:1n9)	Lipid	Long Chain Fatty Acid	1552	LC/MS Neg	1087	6355.6	337.311	112-86-7	5281116	7924	C08316	HMDB02068	6610160	7154750	4730260	2984633	7662190	3524631	6452423	3470444	4862857	3702658	6392016	2447946	3403128	3721757	3555158	1962177
1020	erythronate*	Carbohydrate	Aminosugar Metabolism	42420	LC/MS Polar	100001320	2186	135.03	88759-55-1	2781043	2061231		HMDB00613	72857088	57614792	79760384	61849816	77498056	91127056	120954448	89203024	79159624	76429640	120905440	78438264	111629864	71019576	79078568	98216560
306	ethylmalonate	Amino Acid	Leucine, Isoleucine and Valine Metabolism	15765	LC/MS Polar	2054	2785	131.035	601-75-2	11756	11263		HMDB00622	1324037	1083802	1512490	1629177	1257877	1030128	1257873	1427971	1376234	1003359	1645188	1401958	774159	949533	1118188	1740557
2849	flavin adenine dinucleotide (FAD)	Cofactors and Vitamins	Riboflavin Metabolism	2134	LC/MS Neg	327	2425	784.15	146-14-5;84366-81-4	643975	559059	C00016	HMDB01248	463047	363012	395019	254354	414739	291836	429323	432992	433591	343896	331864	312544	359773	261791	287396	256816
947	fructose	Carbohydrate	Fructose, Mannose and Galactose Metabolism	577	LC/MS Polar	878	2022.2	179.056	57-48-7	5984	5764	C00095	HMDB00660	7608247	3622445	3743524	2531983	2863763	4123061	3082202	3041584	4691203	4608898	5322665	3503805	3172905	6302009	2963090	4618522
846	fructose-6-phosphate	Carbohydrate	Glycolysis, Gluconeogenesis, and Pyruvate Metabolism	12021	LC/MS Polar	1232	4261	259.022	103213-47-4	69507	19969987	C05345	HMDB00124	113192832	33339754	70170640	44851120	40629540	88273016	39192452	42065276	99101440	78999152	72967072	67270088	79213304	109318944	75635480	85166168
1037	fumarate	Energy	TCA Cycle	1643	LC/MS Polar	330	3084	115.004	100-17-8	444972	10197150	C00122	HMDB00134	168387904	113000160	86625144	59410424	79741240	69592840	89620304	91442160	133450144	87309448	113553208	73671800	63155660	94632904	71601176	91316336
963	galactitol (dulcitol)	Carbohydrate	Fructose, Mannose and Galactose Metabolism	1117	LC/MS Polar	1003	2309.7	181.072	608-66-2	11850	11357	C01697	HMDB00107	3426043	3496442	5833675	5114496	5463317	3858582	6256795	6500672	4881978	3217441	6221421	4468158	4335014	3643833	3688703	3693426
971	galactonate	Carbohydrate	Fructose, Mannose and Galactose Metabolism	27719	LC/MS Polar	100001026	3085	195.051	299-28-5	128869	114198	C00880	HMDB00565	7459873	16378690	13192607	23229528	6854719	16380746	9968622	9349638	13572495	33921244	30474078	22691412	8713457	17272686	13362628	17498282
46	gamma-aminobutyrate (GABA)	Amino Acid	Glutamate Metabolism	1416	LC/MS Pos Early	141	2048	104.071	56-12-2	119	116	C00334	HMDB00112	9542333	4081089	11468961	10182908	5452210	7030228	13496987	9615651	8552822	6201766	8618462	4753794	9021152	8334271	3236087	9127100
56	gamma-carboxyglutamate	Amino Acid	Glutamate Metabolism	38754	LC/MS Pos Early	100002679	903	192.05	56271-99-9	40772	37241		HMDB41900	446071	370156	418273	497116	336018	391552	433005	469638	465674	377415	410662	440304	325485	365375	302622	339839
434	gamma-glutamylglutamate	Peptide	Gamma-glutamyl Amino Acid	36738	LC/MS Pos Early	331	1775	277.103	1116-22-9	92865	83831	C05282	HMDB11737		205198	254833	214838	231464	273708	254019	440472	272437	223351	236794	329301	232334	283152	229013	295269
435	gamma-glutamylglutamine	Peptide	Gamma-glutamyl Amino Acid	2730	LC/MS Pos Early	1140	1430	276.119	10148-81-9	150914	133013	C05283	HMDB11738	698700	1390208	911483	920977	1779792	689008	1312181	1903092	642969	1155932	417606	1417257	578536	1154118	614848	726176
436	gamma-glutamylglycine	Peptide	Gamma-glutamyl Amino Acid	33949	LC/MS Pos Early	100001294	1535	205.082	1948-29-4	165527	145071		HMDB11667	1021841	1410139	382838	1285201	655451	1462357	1095251	1424344	1219304	1266688	789384	1348113	646092	1066570	561043	1179022
437	gamma-glutamylhistidine	Peptide	Gamma-glutamyl Amino Acid	18245	LC/MS Pos Early	1235	2740	285.119	37460-15-4	7017195	5380197			234911	411129	405145	107174	205564	309115	309998	184039	238335	166935	381991	266303	307297	263296	292800	335237
439	gamma-glutamylleucine	Peptide	Gamma-glutamyl Amino Acid	18369	LC/MS Pos Early	1268	2991	261.144	2566-39-4	151023	133115		HMDB11171	65846	136080	112198	168364	99323	66147	123195	103643	93555	93865	141867	197079	71980	123714	65612	94232
3141	gluconate	Xenobiotics	Food Component/Plant	587	LC/MS Polar	338	2922	195.051	527-07-1	10690	10240	C00257	HMDB00625	9111908	6298618	7124152	7327387	6472834	11430212	11051347	10732314	12715299	10926692	10429130	10093720	9599737	20922488	10816160	15571611
993	glucosamine-6-phosphate	Carbohydrate	Aminosugar Metabolism	580	LC/MS Polar	290	4521.5	258.038	3616-42-0	439217	8013767	C00352	HMDB01254	180270192	94297688	157235408	123512352	104430264	180926896	118955064	127636384	186000320	170666896	170211536	159442752	172170272	209579280	170513360	181936592
842	glucose	Carbohydrate	Glycolysis, Gluconeogenesis, and Pyruvate Metabolism	20488	LC/MS Polar	572	2342	179.056	50-99-7	79025	71358	C00031	HMDB00122	311411744	300121024	300132224	275644832	229977072	315948384	327244224	262387648	288093568	311022464	338896992	394424480	288017632	339112128	259692768	310508352
843	glucose 6-phosphate	Carbohydrate	Glycolysis, Gluconeogenesis, and Pyruvate Metabolism	31260	LC/MS Polar	291	4537	259.022	103192-55-8	5958	19952394	C00668	HMDB01401	143193648	58231488	116951104	78218528	65574716	128501560	75885032	83484880	124520648	121058680	121248040	105587928	114752176	152879936	120960936	135469056
997	glucuronate	Carbohydrate	Aminosugar Metabolism	15443	LC/MS Polar	100000257	3233.3	193.035	207300-70-7	444791	58552	C00191	HMDB00127	640839	669260	776969	820656		924276	788683	1298056	679756	519272	979110	1011951	907664	362588	1008345	1033319
41	glutamate	Amino Acid	Glutamate Metabolism	57	LC/MS Pos Early	561	1500	148.06	56-86-0	611	591	C00025	HMDB00148	1545790720	1429339392	1846616320	1774627840	1808093312	1077311488	1865881472	2057489280	1511046528	1086844672	1168037888	1505449600	1354622592	1206516352	1441558784	1103984896
52	glutamate, gamma-methyl ester	Amino Acid	Glutamate Metabolism	33487	LC/MS Pos Early	100001103	2170	162.076	1499-55-4	68662	66546			463063	448200	345671			292714	377708	285732	373282	360384			246648	415270	349097
42	glutamine	Amino Acid	Glutamate Metabolism	53	LC/MS Pos Early	563	1291	147.076	56-85-9	5961	5746	C00064	HMDB00641	1065688960	2077861888	1283604352	1813285632	1518128000	612963776	1455538048	1392403328	784564160	963286912	940060800	1472784000	1017894272	1057203264	742855232	693310720
90	glutarate (pentanedioate)	Amino Acid	Lysine Metabolism	396	LC/MS Polar	339	2900	131.035	110-94-1	743	3618533	C00489	HMDB00661	17621870	11757644	14655214	3365595	1663996	3266541	6812742	2493703	9406642	6528300	21296978	3673315	2295454	1462816	4219849	3269638
91	glutarylcarnitine (C5)	Amino Acid	Lysine Metabolism	44664	LC/MS Pos Early	100001593	2393	276.144	102636-82-8	71464488	21403175		HMDB13130	518068	787384	207836	1541199	302752	797501	877080	108833	499476	1887401	440222	1678750	198103	125656	849097	906397
417	glutathione, oxidized (GSSG)	Amino Acid	Glutathione Metabolism	27727	LC/MS Pos Early	448	2667	613.159	103239-24-3	65359	58835	C00127	HMDB03337	1726706	2069220	742906	449624	1606300	2288069	1324925	1239421	2137334	1917320	776833	1030056	1942153	1751148	2212786	1992065
416	glutathione, reduced (GSH)	Amino Acid	Glutathione Metabolism	2127	LC/MS Pos Early	496	2000	308.091	70-18-8	124886	111188	C00051	HMDB00125	20310636	24737460	11125410	12707566	33947544	37723688	35930440	26021908	39817148	44684056	7586232	27023856	21813448	64248956	35524008	30400442
862	glycerate	Carbohydrate	Glycolysis, Gluconeogenesis, and Pyruvate Metabolism	1572	LC/MS Polar	1052	2070.4	105.019	600-19-1	752	732	C00258	HMDB00139	140335600	155299440	164498864	206839472	177887376	153697168	243018672	159426384	246819120	232550672	215847392	184846528	146703488	350192896	201331808	212996704
1800	glycerol 3-phosphate	Lipid	Glycerolipid Metabolism	43847	LC/MS Polar	100000258	3938.7	171.006	29849-82-9	754	734	C00093	HMDB00126	599935296	610865664	596885312	559196800	579465152	674662976	572658176	598795776	669815168	654841536	766723520	608798016	618340416	762146944	671356032	690094656
1506	glycerophosphoethanolamine	Lipid	Phospholipid Metabolism	37455	LC/MS Polar	100001620	3075	214.049	33049-08-0	123874	110410	C01233	HMDB00114	37397984	25179148	34847116	21684390	26706428	27895196	30373380	32333416	36606664	26033422	40362500	29050036	31775984	26738556	33080966	27162040
1805	glycerophosphoglycerol	Lipid	Glycerolipid Metabolism	48857	LC/MS Polar	100001619	2430	245.043		439964	388990	C03274		9086238	8153196	9742238	7063840	9438771	8358034	8817098	8465512	9301986	10874101	12966394	7438748	10150770	8619362	7420200	7616627
1508	glycerophosphoinositol*	Lipid	Phospholipid Metabolism	47155	LC/MS Polar	100001621	3850	333.059	16824-65-0					849683	387334	559245	454911	341671	334746	482823	482902	672544	383986	707935	433593	275883	394003	258676	335556
1500	glycerophosphorylcholine (GPC)	Lipid	Phospholipid Metabolism	15990	LC/MS Pos Early	100000269	672	258.11	28319-77-9	71920	571409	C00670	HMDB00086	995045696	942104640	1121604608	834037760	1074745216	742395584	1182748800	1093983488	891285952	763099072	934577664	867079040	1054651392	868236992	982926784	911351360
1	glycine	Amino Acid	Glycine, Serine and Threonine Metabolism	58	LC/MS Pos Early	340	1375	76.0393	56-40-6	750	730	C00037	HMDB00123	194503264	209910656	106941104	169353808	122357384	206895440	164716032	133560024	146684832	206056128	105837936	140742688	129307544	159206656	112216288	126021216
2074	glycochenodeoxycholate	Lipid	Primary Bile Acid Metabolism	32346	LC/MS Neg	1628	5236.1	448.307	16564-43-5	12544		C05466	HMDB00637	463333	252644	417574	106925	179465	222231	344585	249962	789023	304735	184731	116647	236565	440976	352734	281257
1886	glycosyl-N-palmitoyl-sphingosine	Lipid	Sphingolipid Metabolism	53013	LC/MS Pos Late	100009272	2623	700.572						215178	142812	217627	207129	118202	148414	230119	260741	154173	105597	113025	202857	150084	99754	223678	153457
1885	glycosyl-N-stearoyl-sphingosine	Lipid	Sphingolipid Metabolism	52234	LC/MS Pos Late	100001882	3053	728.604						636629	472922	702255	1068771	943327	609948	635491	2037507	657562	356178	630988	726038	800655	471696	820961	638400
575	glycylleucine	Peptide	Dipeptide	34398	LC/MS Pos Early	100001258	3059	189.123	869-19-2	92843	83812	C02155	HMDB00759	370965	361701	319312	393306	430519	341620	334117	337478	471822	395692	265723	380260	221420	400131	281183	350196
585	glycylvaline	Peptide	Dipeptide	18357	LC/MS Pos Early	100000487	2734	175.108	1963-21-9	97417	2006926		HMDB28854	199036	162557	185212	200972	194104	195578	166225	172027	262766	223146	179455	269686	131914	265365	191036	194951
397	guanidinoacetate	Amino Acid	Creatine Metabolism	43802	LC/MS Pos Early	344	1937	118.061	352-97-6	763	743	C00581	HMDB00128	1254926	3048035	890082	1691686	1991309	2010724	4045241	1795043	999422	1354046	717319	1299215	1875964	1284938	1469073	1390358
2740	guanine	Nucleotide	Purine Metabolism, Guanine containing	32352	LC/MS Pos Early	172	2032	152.057	73-40-5	764	744	C00242	HMDB00132	1007084	834660	772188	911710	978777	714968	878953	622457	736320	854131	740143	682252	604558	706649	929206	921469
2739	guanosine	Nucleotide	Purine Metabolism, Guanine containing	1573	LC/MS Neg	1099	1662	282.084	118-00-3	6802	6544	C00387	HMDB00133	1508262	1135619	1247684	1007034	951583	663431	719373	943868	949775	950184	921704	661793	675084	789073	426768	571325
2734	guanosine 5'- monophosphate (5'-GMP)	Nucleotide	Purine Metabolism, Guanine containing	2849	LC/MS Pos Early	347	800	364.065	5550-12-09	6804	741	C00144	HMDB01397	3651083	3336387	3531892	3924130	2971189	3311204	3968855	3889852	3721160	3128374	3785845	1658838	3340541	2578214	2559020	3085087
2865	gulonic acid*	Cofactors and Vitamins	Ascorbate and Aldarate Metabolism	46957	LC/MS Polar	100001586	2750	195.051	20246-53-1	9794176	7969943		HMDB03290	3688630	5458302	4617119	4452581	3941741	2048874	2876570	6828311	2865311	4945439	5001944	3099350	2368301	2917677	2876274	5227777
2902	heme	Cofactors and Vitamins	Hemoglobin and Porphyrin Metabolism	41754	LC/MS Pos Late	100001386	1124	616.176	14875-96-8	26945		C00032	HMDB03178		32086		1037307	799723	673601	508264	1227333		137310		513833	696656	464698	596657	367139
1289	hexanoylcarnitine	Lipid	Fatty Acid Metabolism(Acyl Carnitine)	32328	LC/MS Pos Early	100000781	3308	260.186	6920-35-0	6426853	4932273		HMDB00705	2208183	738727	6174575	5783837	8830510	3880681	8763349	5922621	1976245	4368137	5184945	5905750	7380274	1061220	6487222	1061566
2933	hippurate	Xenobiotics	Benzoate Metabolism	15753	LC/MS Neg	100000014	2106.9	178.051	495-69-2	464	451	C01586	HMDB00714	510875	983033	880185	732425	313557	842289	452493	1699879	233624	333789	532266	1048443	731896	434888	845027	330093
71	histamine	Amino Acid	Histidine Metabolism	1574	LC/MS Pos Early	354	3035	112.087	51-45-6	774	753	C00388	HMDB00870	133114	149515	203229						373278	131314	477013			151257	296063
58	histidine	Amino Acid	Histidine Metabolism	59	LC/MS Pos Early	355	2707	156.077	5934-29-2	6274	752	C00135	HMDB00177	46258048	54074704	95768480	26161512	62473832	40287568	52108152	72555104	37218968	72473680	53699704	85317768	36061496	91174608	59195044	43526644
369	homoarginine	Amino Acid	Urea cycle; Arginine and Proline Metabolism	22137	LC/MS Pos Early	100000961	2882	189.135	156-86-5	9085	8732	C01924	HMDB00670	2532019	8329748	4190456	6598766	3724058	3074477	6474041	3821600	2654761	5758185	2325640	5527887	4341086	2880771	3672072	4037756
450	homocarnosine	Peptide	Dipeptide Derivative	1633	LC/MS Polar	41	3938.7	239.115	3650-73-5	10243361	8418848	C00884	HMDB00745	1308440	3032432	702505	1939400	1516818	2482419	1877735	1189166	1451950	6378060	1380853	13721910	637010	1190358	1477678	1073445
370	homocitrulline	Amino Acid	Urea cycle; Arginine and Proline Metabolism	22138	LC/MS Pos Early	100000963	1908	190.119	1190-49-4	65072	58582	C02427	HMDB00679	317662	479259	1087558	155204	234629	121978	737893	291327	122137	122873	664394	228231	107719	137014	215098	149370
334	homocysteine	Amino Acid	Methionine, Cysteine, SAM and Taurine Metabolism	15128	LC/MS Pos Early	311	2155	136.043	454-29-5	778	757	C00155	HMDB00742				367571	494559	228957	356919	244612	211004	197254		547039	312382	559312	57956	73053
3232	homostachydrine*	Xenobiotics	Food Component/Plant	33009	LC/MS Pos Early	100001550	1750	158.118	1195-94-4	441447	390180	C08283	HMDB33433	5598722	15113419	7515520	5945229	7766048	9737792	18960180	38313312	2782062	5882790	5618408	5615106	19526864	4706245	4350530	8268407
2110	hyodeoxycholate	Lipid	Secondary Bile Acid Metabolism	27531	LC/MS Neg	100000777	5097	391.285	83-49-8	5283820	4446908	C15517	HMDB00733	8484772	6986672	2955080	1728561	4586478	893992	14821736	2469607	1442411	2686214	2571241	7548525	3087472	1059303	1560309	6649669
352	hypotaurine	Amino Acid	Methionine, Cysteine, SAM and Taurine Metabolism	590	LC/MS Pos Early	358	724	110.027	300-84-5	107812	96959	C00519	HMDB00965	28220608	21197586	18038748	18798464	45004612	38010184	54399356	32133772	20802210	36165676	11789030	25405464	42736676	30056622	14088099	22076952
2685	hypoxanthine	Nucleotide	Purine Metabolism, (Hypo)Xanthine/Inosine containing	3127	LC/MS Neg	171	1291.2	135.031	68-94-0	790	768	C00262	HMDB00157	4984887	8144330	7854374	5546341	5211621	7424177	5891954	11310655	3156871	8818134	6980156	8310676	7331988	3600276	5190955	2893787
70	imidazole lactate	Amino Acid	Histidine Metabolism	15716	LC/MS Pos Early	100000263	2040	157.061	14403-45-3	440129	389128	C05568	HMDB02320	609011	1296226	293304	223167	811688	284742	908192	941249	137490	404424	220908	692829	250909	256719	442672	633781
69	imidazole propionate	Amino Acid	Histidine Metabolism	40730	LC/MS Polar	100003434	2034.9	139.051	1074-59-5	70630	63798		HMDB02271	131999	618884			110619	50342	630277	566308				214007	186886
221	indolelactate	Amino Acid	Tryptophan Metabolism	18349	LC/MS Pos Early	100000463	2600	206.081	832-97-3	92904	83867	C02043	HMDB00671	166737	115630	70259	82535	69154	144288	68892		101228	390550	119077	128334	119187	85791	81740	126882
3236	indolin-2-one	Xenobiotics	Food Component/Plant	43374	LC/MS Pos Early	100004318	2575	134.06	59-48-3	321710	284794	C12312		117245		117595			104763	128254	351855			112474	91938	130168	69786	118214
2684	inosine	Nucleotide	Purine Metabolism, (Hypo)Xanthine/Inosine containing	1123	LC/MS Neg	361	1602.1	267.073	58-63-9	6021	21241953	C00294	HMDB00195	85174384	76455024	83284720	74104584	68190600	82523560	70939896	93042240	83798856	85670160	69424736	73955288	68327392	74420784	60011672	70254536
2683	inosine 5'-monophosphate (IMP)	Nucleotide	Purine Metabolism, (Hypo)Xanthine/Inosine containing	2133	LC/MS Neg	362	650	347.04	4691-65-0	8582	5482599	C00130	HMDB00175	83913552	80519560	67724432	54254588	56957944	79863656	59090416	74403664	69497440	69149560	101697824	81072264	73782864	60921840	90920816	67198400
849	Isobar: fructose 1,6-diphosphate, glucose 1,6-diphosphate, myo-inositol 1,4 or 1,3-diphosphate	Carbohydrate	Glycolysis, Gluconeogenesis, and Pyruvate Metabolism	46896	LC/MS Neg	100002180	551	338.989						36610120	43153332	49291612	22416348	68649792	31523002	49629692	46727784	41604756	19982056	47061972	32273342	64452984	23181500	44416472	28709804
310	isobutyrylcarnitine	Amino Acid	Leucine, Isoleucine and Valine Metabolism	33441	LC/MS Pos Early	100001055	2810	232.154	25518-49-4	168379			HMDB00736	307108	359358	2918868	618012	201945	1089809	593332	512200	2397325	483022	1934500	811122	348118	822119	2084750	883370
1031	isocitrate	Energy	TCA Cycle	12110	LC/MS Polar	1206	4400	191.02	20226-99-7	1198	1161	C00311	HMDB00193	4901018	7624632	2640199	2133129	3992150	1695170	3965732	2522171	2551636	1531482	3367577	1702788	1117984	1176702	2432062	1768235
293	isoleucine	Amino Acid	Leucine, Isoleucine and Valine Metabolism	1125	LC/MS Pos Early	376	2800	132.102	73-32-5	6306	769	C00407	HMDB00172	107873960	133387952	89806192	105954696	81895064	52343884	94607304	56792672	109606616	82704088	102435584	140646640	61106600	61637344	98719016	61439380
273	isovalerylcarnitine	Amino Acid	Leucine, Isoleucine and Valine Metabolism	34407	LC/MS Pos Early	100001393	3085	246.17	31023-24-2	6426851	4932271		HMDB00688	60019	136710	2240988	186316	197621	596951	427390	333513	915629	387026	1542126	219162	217050	718450	1984677	706991
227	kynurenine	Amino Acid	Tryptophan Metabolism	15140	LC/MS Pos Early	100000265	2739	209.092	2922-83-0	161166	141580	C00328	HMDB00684	476781	364156	351999	255457	380620	198837	424622	336301	285077	467170	299634	270135	367792	261472	385776	229079
859	lactate	Carbohydrate	Glycolysis, Gluconeogenesis, and Pyruvate Metabolism	527	LC/MS Neg	482	681.6	89.0244	79-33-4	612	592	C00186	HMDB00190	762094208	866215424	695278528	625974848	487721984	761100736	678744384	687811264	849263104	995312576	933039488	878708736	767652864	768608896	657942144	881706688
1887	lactosyl-N-palmitoyl-sphingosine	Lipid	Sphingolipid Metabolism	53010	LC/MS Pos Late	100009030	2527	862.625	4201-62-1					387852	219995	314983	333275	217119	279873	320536	301631	232882	215006	228581	360221	234884	257382	188671	215866
1061	laurate (12:0)	Lipid	Medium Chain Fatty Acid	1645	LC/MS Neg	181	5300	199.17	143-07-7	3893	3756	C02679	HMDB00638	7685343	7438652	11866863	8589079	9728197	7148284	9202703	8773129	7013256	9366681	8578632	8777421	9120132	8483575	8779041	6247393
1295	laurylcarnitine	Lipid	Fatty Acid Metabolism(Acyl Carnitine)	34534	LC/MS Pos Late	100001392	1235	344.28	25518-54-1	10427569	8602997		HMDB02250	528135	382733	10163968	8016977	8459116	4178919	8954644	7375069	1799258	5809360	6647235	7744226	10532615	1683393	7765046	977539
265	leucine	Amino Acid	Leucine, Isoleucine and Valine Metabolism	60	LC/MS Pos Early	397	2864	132.102	61-90-5	6106	5880	C00123	HMDB00687	164566560	155913664	123547104	128927368	166593632	109251424	126334040	105275760	168423152	135390464	129904136	151222896	101148392	153805888	135142400	112380520
622	leucylalanine	Peptide	Dipeptide	40010	LC/MS Pos Early	100003179	2801	203.139	7298-84-2	259321	227625				68012	50551	158333	118025	105513	84447	76759		149105		145357	71961	102866		131912
788	leucylglutamine*	Peptide	Dipeptide	48189	LC/MS Pos Early	100003183	2620	260.161		4305457	3511125			78653	48633	50431	103449	89692	62069	56546		122053	129781		82447		71570	82490	79885
627	leucylglycine	Peptide	Dipeptide	40045	LC/MS Pos Early	100003185	2778	189.123	686-50-0	79070	71402			3358011	2017355	1662573	1977448	2115733	3658037	1926386	1347140	5653006	2196272	2632207	1475552	2166586	4162338	2438492	3797110
1108	linoleate (18:2n6)	Lipid	Polyunsaturated Fatty Acid (n3 and n6)	1105	LC/MS Neg	180	5535	279.233	60-33-3	5280450	4444105	C01595	HMDB00673	499649472	318033696	283900352	192338096	496966016	259228480	395690144	406242528	467492160	349515424	573983296	303519232	262688160	207754192	207449664	151547248
1110	linolenate [alpha or gamma; (18:3n3 or 6)]	Lipid	Polyunsaturated Fatty Acid (n3 and n6)	34035	LC/MS Neg	100001337	5450	277.217		5280934	4444437	C06426	HMDB03073	19922394	9650358	10896561	6881630	18219782	10517091	14974736	21261944	17052600	13249434	23736784	12149999	10438835	7763695	8585459	5962367
1467	linoleoyl ethanolamide	Lipid	Endocannabinoid	52608	LC/MS Neg	100006726	6150	322.275	68171-52-8	5283446	4446566		HMDB12252		124396	109689	70688	209683	172782	97895	147271	184921	170499		147191		271202	156824	153388
1301	linoleoylcarnitine*	Lipid	Fatty Acid Metabolism(Acyl Carnitine)	46223	LC/MS Pos Late	100003151	1430	424.342	36816-10-1	6450015	4952667		HMDB06469	4412806	2851551	43665492	46217388	29404594	12244256	34563696	25081436	11347948	22022736	25396454	36064680	48987384	7359633	31662812	6889967
80	lysine	Amino Acid	Lysine Metabolism	1301	LC/MS Pos Early	407	2850	147.113	56-87-1	5962	5747	C00047	HMDB00182	93385312	205876992	74199648	90230040	71313344	106042432	148229296	58582408	159581952	146536384	61969284	82426064	41531652	109499632	137994976	90740448
1038	malate	Energy	TCA Cycle	1303	LC/MS Neg	409	615.6	133.014	6915-15-7	525	510	C00149	HMDB00156	66915696	46150316	27601214	24652276	26522684	33854584	31852580	66352540	33001362	22758896	58325012	23117028	18537120	17894272	27568784	22249604
1254	malonylcarnitine	Lipid	Fatty Acid Synthesis	37059	LC/MS Pos Early	100001526	2086	248.113	853728-01-5	22833583	21403153		HMDB02095	1563958	1731629	2668878	1568411	1263603	950629	1495325	945704	1119553	1880132	1398894	1381903	899251	841366	1199137	1438141
903	maltohexaose	Carbohydrate	Glycogen Metabolism	35170	LC/MS Pos Early	100001448	770	991.335	34620-77-4	439606	4450599	C01936	HMDB12253	221037	347011	275892	169216	222636	187316	511997	130905	182555	242176	348732	510791	215890	200319	84462	186576
905	maltopentaose	Carbohydrate	Glycogen Metabolism	35163	LC/MS Neg	100001447	1080.9	827.267	34620-76-3	13489094	2941513	C06218	HMDB12254	1936052	1317991	766351	493585	770131	1496338	678458	1070789	1679516	2014994	309760	1973171	1950311	342867	367627	635975
911	maltose	Carbohydrate	Glycogen Metabolism	15586	LC/MS Polar	913	3329.4	387.114	6363-53-7	10991489	388469	C00208	HMDB00163	93248472	124774432	109787728	82158536	83836272	89670672	100726008	68303680	80613800	85383272	136562048	156786624	91849616	82239416	38713944	67752576
906	maltotetraose	Carbohydrate	Glycogen Metabolism	15910	LC/MS Neg	100000275	910	665.215	34612-38-9	446495	393830	C02052	HMDB01296	20479504	27004912	9604505	12906067	10217592	18614576	21104976	16478168	13516905	16550794	13006804	29484932	19889864	3769683	4778966	12314960
908	maltotriose	Carbohydrate	Glycogen Metabolism	44688	LC/MS Polar	100000276	4286.4	549.167	1109-28-0	439586	388669	C01835	HMDB01262	84624912	119737136	92980840	78618328	93420488	82866368	103671472	58172348	57492896	65570384	83999672	140969952	90515552	68350544	29236986	55209308
952	mannitol/sorbitol	Carbohydrate	Fructose, Mannose and Galactose Metabolism	46142	LC/MS Polar	100001740	2260	181.072		5780	440	C01507	HMDB00247	4070476	5429906	2947661	3118129	2933224	2222771	3051153	7959252	4113912	2890038	4578280	2933164	3048280	2948506	2833989	4038338
953	mannose	Carbohydrate	Fructose, Mannose and Galactose Metabolism	584	LC/MS Polar	803	2200	179.056	3458-28-4	18950	141983	C00159	HMDB00169	3162240	1787639	3793634	1639861	1679130	2538170	2169275	3311789	3511747	2217198	2267462	2303062	3214770	4473531	1989450	2426999
954	mannose-6-phosphate	Carbohydrate	Fructose, Mannose and Galactose Metabolism	1469	LC/MS Polar	294	4510	259.022	70442-25-0;104872-94-8	439198	19969422	C00275	HMDB01078	39767684	20996136	31188974	23481190	18498568	31680468	23664674	21487720	32153784	28994774	34441168	26831006	29333458	43751100	30812472	32627870
1070	margarate (17:0)	Lipid	Long Chain Fatty Acid	1121	LC/MS Neg	891	5731	269.249	506-12-7	10465	10033		HMDB02259	21178606	15298731	15392224	8742100	12478349	9265183	11452197	11238606	12047629	11789537	40050140	12614712	8911841	8874777	9495769	8094070
325	methionine	Amino Acid	Methionine, Cysteine, SAM and Taurine Metabolism	1302	LC/MS Pos Early	415	2526	150.058	63-68-3	6137	5907	C00073	HMDB00696	85086560	88956760	70897816	56159272	67124432	89452952	59948324	98023224	100706592	90417480	74067632	87321400	56471160	100742656	85948216	87866304
329	methionine sulfone	Amino Acid	Methionine, Cysteine, SAM and Taurine Metabolism	44878	LC/MS Pos Early	100004635	1250	182.048	820-10-0	69961	63154			926147	724163	1904082	1526814	476370	710933	1067261	1425590	771560	589400	1313782	1384949	550509	638295	557404	711155
330	methionine sulfoxide	Amino Acid	Methionine, Cysteine, SAM and Taurine Metabolism	18374	LC/MS Pos Early	100000039	1272	166.053	3226-65-1	158980	139840	C02989	HMDB02005	2205999	1417792	1657584	912226	778772	1045433	829308	2017845	1398533	970585	1749518	1236729	1053932	1024393	1179098	1110323
3339	methyl glucopyranoside (alpha + beta)	Xenobiotics	Food Component/Plant	46144	LC/MS Pos Early	100005864	832	212.113						341543	280972	295658					257838	207707	220053			181423			229799
1274	methylmalonate (MMA)	Lipid	Fatty Acid Metabolism (also BCAA Metabolism)	1496	LC/MS Polar	418	3078.4	117.019	516-05-2	487	473	C02170	HMDB00202	5863477	3161073	3140431	2775097	2755671	3894019	4936237	4086250	6122829	3748674	4954339	3233681	3810777	6640915	3400440	3973394
2820	methylphosphate	Nucleotide	Purine and Pyrimidine Metabolism	37070	LC/MS Pos Early	100001805	544	113	7023-27-0	13130	12578		HMDB61711	1592653	1940362	1901166	1993564	1684159	1916320	2162822	1974941	2502099	2543915	2114248	2273070	1875148	2623229	1894046	2413753
1469	myo-inositol	Lipid	Inositol Metabolism	1124	LC/MS Polar	363	3506.3	225.062	87-89-8	892	10239179	C00137	HMDB00211	65102836	47722292	46051792	36381592	47789168	37426424	52271384	55440752	52430272	44336048	44228960	52590088	45884824	32230092	39723780	29517624
1064	myristate (14:0)	Lipid	Long Chain Fatty Acid	1365	LC/MS Neg	519	5440	227.202	544-63-8	11005	10539	C06424	HMDB00806	91868768	68163256	72278152	45529004	91294248	48651264	70472256	79150512	69295048	56752748	107711120	52966312	45025172	48547632	40951584	39811960
1065	myristoleate (14:1n5)	Lipid	Long Chain Fatty Acid	32418	LC/MS Neg	100001198	5346.9	225.186	544-64-9	5281119	4444564	C08322	HMDB02000	8907575	5571094	9299608	9083437	14781570	6043432	14135750	11220160	7269548	6801001	9427800	9629333	7352287	4230445	6098687	3951419
1304	myristoleoylcarnitine*	Lipid	Fatty Acid Metabolism(Acyl Carnitine)	48182	LC/MS Pos Late	100006051	1316	370.295	889848-55-9					1297902	1348136	20743374	25131760	20694800	9489700	24581794	16810348	6564450	14865650	10616318	18736906	21305280	4334457	19852448	3348816
1296	myristoylcarnitine	Lipid	Fatty Acid Metabolism(Acyl Carnitine)	33952	LC/MS Pos Late	100001270	1350	372.311	18822-89-4	53477791	4932274		HMDB05066	3482243	2534742	36019136	34725560	36906440	12626843	30398322	30747160	6756235	20863152	17662164	31000846	35078684	6690507	21941564	4779575
45	N-acetyl-aspartyl-glutamate (NAAG)	Amino Acid	Glutamate Metabolism	35665	LC/MS Pos Early	100001612	1035	305.098	3106-85-2	5255	5065	C12270	HMDB01067	300154	141879	918902	299113	1300159	202357	423855	1213103	384461	112321	429185	193838	434729	262966	892281	395851
28	N-acetylalanine	Amino Acid	Alanine and Aspartate Metabolism	1585	LC/MS Polar	1110	1564.8	130.051	97-69-8	88064	79449	C02847	HMDB00766	2820653	2542607	3307605	2279516	3707724	3079447	6390258	6894193	3553084	3303793	3745479	3512148	3739045	2324271	3603473	4519904
33	N-acetylasparagine	Amino Acid	Alanine and Aspartate Metabolism	33942	LC/MS Pos Early	100001257	785	175.071	4033-40-3	99715	90090		HMDB06028		174209	134488	136039	107123	150313	200314	193856	86920	58770	138634	56232	130425	54068	86651	154448
34	N-acetylaspartate (NAA)	Amino Acid	Alanine and Aspartate Metabolism	22185	LC/MS Polar	100000787	3143	174.041	997-55-7;997-55-7	65065	58576	C01042	HMDB00812	51605040	48280896	75413032	45306448	83674592	19543944	65364704	184549328	44704000	18202272	50200844	30479308	64177760	23552990	51320840	24505206
449	N-acetylcarnosine	Peptide	Dipeptide Derivative	43488	LC/MS Pos Early	100004046	2141	269.124	56353-15-2	9903482	8079136		HMDB12881	5530135	3384529	8396609	3844577	2826209	5102707	4567838	3755250	7038537	7202871	5736090	8258127	2422299	6375497	5045042	5468749
1019	N-acetylglucosaminylasparagine	Carbohydrate	Aminosugar Metabolism	48149	LC/MS Pos Early	1215	1212	336.14	2776-93-4	123826	21403014	C04540	HMDB00489	287628	241057	395288	257345	319943	270597	358238	276378	240613	240901	335924	291166	407850	276430	321388	285959
43	N-acetylglutamate	Amino Acid	Glutamate Metabolism	15720	LC/MS Polar	100000282	3106	188.056	5817-08-03	70914	1266066	C00624	HMDB01138	858042	700709	1007861	843744	717713	590112	1185047	1621878	1092489	507396	843946	680253	1598570	764013	742483	807109
44	N-acetylglutamine	Amino Acid	Glutamate Metabolism	33943	LC/MS Pos Early	100001253	845	189.087	2490-97-3	182230	158492	C02716	HMDB06029	67976	60973	89180		93063	27060	63554		31002		55541		53984	31510		56464
2	N-acetylglycine	Amino Acid	Glycine, Serine and Threonine Metabolism	27710	LC/MS Polar	100001006	1780	116.035	543-24-8	10972	10507		HMDB00532	2710243	1566458	1784100	1563686	2963525	1519992	2644083	3379030	3275295	2839539	2999917	1463341	1660848	1741344	2146623	2796971
326	N-acetylmethionine	Amino Acid	Methionine, Cysteine, SAM and Taurine Metabolism	1589	LC/MS Neg	1083	1787	190.054	65-82-7	448580	395338	C02712	HMDB11745	179370	199595	179018	217449	228506	143230	198424	157457	210187	186718	154101	145461	194856	200972	142901	188583
1008	N-acetylneuraminate	Carbohydrate	Aminosugar Metabolism	32377	LC/MS Pos Early	1162	660	310.113	131-48-6	439197	10292217	C00270	HMDB00230	3887532	3029960	3850892	4184357	2605428	3545392	3033160	3067112	4706581	3612483	3931978	3915461	2785938	3615057	2647753	4369320
408	N-acetylputrescine	Amino Acid	Polyamine Metabolism	37496	LC/MS Pos Early	192	2230	131.118	18233-70-0	122356	109095	C02714	HMDB02064	202105	143807	144467	149627	100727	134908	177233	222009	170423	148382	117679	149242	172794	136917	125996	205392
10	N-acetylserine	Amino Acid	Glycine, Serine and Threonine Metabolism	37076	LC/MS Polar	100001851	2000	146.046	97-14-3	65249	58744		HMDB02931	1651470	1377888	1564806	1787730	1354847	1577430	1736487	2216517	1925860	1710945	2347614	1413926	1665140	1832407	1585472	1968647
354	N-acetyltaurine	Amino Acid	Methionine, Cysteine, SAM and Taurine Metabolism	48187	LC/MS Polar	100005466	1249	166.018		159864	140553			3042683	882271	2078999	560440	1279314	458679	1636389	2045619	1425294	1414761	2018767	1766574	640694	373573	706369	927910
15	N-acetylthreonine	Amino Acid	Glycine, Serine and Threonine Metabolism	33939	LC/MS Polar	100001274	1700	160.062	17093-74-2	152204	3841173			3938923	2807376	2552583	2570474	4104619	3828753	3843707	3958634	5442260	3860218	4367220	2661611	4682473	4814834	2902036	4145975
378	N-delta-acetylornithine	Amino Acid	Urea cycle; Arginine and Proline Metabolism	43249	LC/MS Pos Early	100004523	1877	175.108		9920500	8096135			9153140	4839901	20127648	6685504	3818260	3215867	8961236	14372260	3162103	1097988	14045626	6764604	1820399	2054136	3424182	5642882
327	N-formylmethionine	Amino Acid	Methionine, Cysteine, SAM and Taurine Metabolism	2829	LC/MS Polar	194	1188	176.039	4289-98-9	439750	388809	C03145	HMDB01015	157639	208390	100267	83820	159425	118922	172125	158770	256164	139654	115712	71753	101049	170442	99695	158471
3264	N-glycolylneuraminate	Xenobiotics	Food Component/Plant	37123	LC/MS Polar	100001491	3327.5	324.094	1113-83-3	123802	3794850	C03410	HMDB00833	540529		495055	278312	313847	511415	412785	494284	987128	360080	590395	362501	526495	489966	481375	628518
36	N-methylalanine	Amino Acid	Alanine and Aspartate Metabolism	37069	LC/MS Pos Early	100001823	1536	104.071	600-21-5	5288725;6971259	4450824	C02721	HMDB01906	1602524	2580419	1896930	4349866	3931947	2110874	2793525	5089856	1342107	2310452	1459253	3365011	3698439	1378472	1144226	2599446
382	N-methylproline	Amino Acid	Urea cycle; Arginine and Proline Metabolism	37431	LC/MS Pos Early	100001956	1335	130.086	475-11-6	557	541			564024	752689	1086184	684871	622654	372680	1009575	1420864	628519	385174	877637	1434771	1057600	224853	623082	598846
387	N-monomethylarginine	Amino Acid	Urea cycle; Arginine and Proline Metabolism	43586	LC/MS Pos Early	100004488	2845	189.135	53308-83-1	132862	117259	C03884	HMDB29416	427067	1356996	375462	838179	235234	754390	503893	416572	660576	780082	253411	534063	346672	371946	344086	619900
1463	N-oleoyltaurine	Lipid	Endocannabinoid	39732	LC/MS Neg	100003119	5610	388.253	52514-04-2	6437033	4941625			753503	189943	283940			35476	92281	92477	497206		1609837
1848	N-palmitoyl-sphinganine (d18:0/16:0)	Lipid	Sphingolipid Metabolism	52604	LC/MS Pos Late	100009028	3090	540.535	5966-29-0	5283572	4446685		HMDB11760	660077	225195	409809	518105	256509	353538	376243	521118	534889	330877	289324	552642	309142	454744	486969	433218
1866	N-palmitoyl-sphingosine (d18:1/16:0)	Lipid	Sphingolipid Metabolism	44877	LC/MS Pos Late	1518	2893	538.519	24696-26-2	5283564	4446677		HMDB04949	6968677	3854665	5222190	5689232	4589309	5444422	5915636	6140825	6665181	4075469	5776763	6558073	4704348	5127314	5338886	5119300
1465	N-palmitoyltaurine	Lipid	Endocannabinoid	39835	LC/MS Neg	100003239	5560	362.237	83982-06-3		14435932			2417921	820567	1097298				119609		1315209	314412	4553757
1464	N-stearoyltaurine	Lipid	Endocannabinoid	39730	LC/MS Neg	100003240	5782	390.268	63155-80-6	168274	147194			468829	160060	240316								646372
2845	N1-Methyl-2-pyridone-5-carboxamide	Cofactors and Vitamins	Nicotinate and Nicotinamide Metabolism	40469	LC/MS Neg	100001468	1668	151.051	701-44-0	69698	62899	C05842	HMDB04193	15291		43490	20512	33087	144752	82950		143584	123636	64745		52701	62240		67837
2712	N1-methyladenosine	Nucleotide	Purine Metabolism, Adenine containing	15650	LC/MS Pos Early	1242	2120	282.12	15763-06-1	27476	4573813	C02494	HMDB03331	433529	189330	472717	374679	380463	237057	550954	398913	437720	518109	402395	507273	404091	330156	439688	361848
2690	N1-methylinosine	Nucleotide	Purine Metabolism, (Hypo)Xanthine/Inosine containing	48351	LC/MS Pos Early	100001409	1430	283.104	20245-33-4	65095	513976		HMDB02721	46139	93884	125321	74979	106832	95507	163622	122181	74470	60763	89603	79000	112093	59825	139796	97889
2748	N2,N2-dimethylguanosine	Nucleotide	Purine Metabolism, Guanine containing	35137	LC/MS Pos Early	100001412	2210	312.13	2140-67-2	92919	83878		HMDB04824	51687	58490	55698	29207		61281	81368	63509		63254	49429	50397	51388	47774	58303	40807
84	N6,N6,N6-trimethyllysine	Amino Acid	Lysine Metabolism	1498	LC/MS Pos Early	189	2825	189.16	23284-33-5	440120	140379	C03793	HMDB01325	8668897	9083130	6956006	4904073	6478804	9884431	7863435	6030393	15252381	14823752	4865095	7990156	5881425	10902275	6976813	10074676
82	N6-acetyllysine	Amino Acid	Lysine Metabolism	36752	LC/MS Polar	100001734	2612.6	187.109	692-04-6	92832	83801	C02727	HMDB00206	135431	232407	130444	107579	106103	85156	254184	250749	309829	193103	180509	220013	192172	161300	216555	182855
1023	N6-carboxymethyllysine	Carbohydrate	Advanced Glycation End-product	36713	LC/MS Pos Early	100001768	2500	205.118	5746-04-03		11217184				531058		111478	133222	100102	120006		181055	135749		90698	176289		154023	187640
2826	nicotinamide	Cofactors and Vitamins	Nicotinate and Nicotinamide Metabolism	594	LC/MS Pos Early	432	1942	123.055	98-92-0	936	911	C00153	HMDB01406	221810352	168001024	234714432	171713392	238632208	180529200	233925680	212124608	252163232	185714016	188954464	225461856	222205200	152678912	238245200	188009936
2830	nicotinamide adenine dinucleotide (NAD+)	Cofactors and Vitamins	Nicotinate and Nicotinamide Metabolism	5278	LC/MS Pos Early	1310	875	332.562	53-84-9	5893	5681	C00003	HMDB00902	246429	704397	797385	2783441	116927	7646595	925406	1220023	1153422	7642196	2863044	1480629	1048112	9670392	3003474	3933398
2828	nicotinamide ribonucleotide (NMN)	Cofactors and Vitamins	Nicotinate and Nicotinamide Metabolism	22152	LC/MS Pos Early	1312	766	335.064	1094-61-7	14180	13553	C00455	HMDB00229		49186	59690	114299	46420	195986	124355	111733	57127	220183	126191	127488	84255	218367	156528	122510
2829	nicotinamide riboside	Cofactors and Vitamins	Nicotinate and Nicotinamide Metabolism	33013	LC/MS Pos Early	100001310	2040	255.098	1341-23-7	439924		C03150	HMDB00855	90360	46103	73777		55279	82248			64255	74116	66262	61265		62802	84664	97378
2823	nicotinate	Cofactors and Vitamins	Nicotinate and Nicotinamide Metabolism	1504	LC/MS Neg	567	1180	122.025	59-67-6	938	913	C00253	HMDB01488	897426	818028	811286	569791	502157	668573	633407	667721	730173	909408	898683	775895	881153	780831	670656	716714
1080	nonadecanoate (19:0)	Lipid	Long Chain Fatty Acid	1356	LC/MS Neg	892	6068	297.28	646-30-0	12591	12071	C16535	HMDB00772	1549939	1599823	1515561	1191268	1641262	1248089	1461564	1413524	1470551	1592840	3326441	1786206	1244690	1373542	1292802	1128104
1290	octanoylcarnitine	Lipid	Fatty Acid Metabolism(Acyl Carnitine)	33936	LC/MS Pos Late	100001247	950	288.217	3671-77-0	123701	110274	C02838	HMDB00791	823333	666284	8524676	6258219	11830461	4622543	9563432	6900586	2594587	5125801	6751260	6168040	9836743	1387192	7728601	1006455
1098	oleate/vaccenate (18:1)	Lipid	Long Chain Fatty Acid	52285	LC/MS Neg	100008930	5655	281.249						921064960	541214272	681354368	397129632	840616640	670632192	936614144	850661632	806158976	588117632	1024744832	574297984	429984128	613604416	699983552	451845024
1452	oleoyl ethanolamide	Lipid	Endocannabinoid	38102	LC/MS Neg	1137	6400	324.291	11-58-0;111-58-0	5283454	4446574		HMDB02088	914815	1239508	1265374	946078	1762835	1915542	2307608	1505174	1437812	1030770	2018510	1419242	1048426	2490748	1417533	1395781
1841	oleoyl-linoleoyl-glycerol (18:1/18:2) [1]	Lipid	Diacylglycerol	46798	LC/MS Pos Late	100002989	3115	636.556	106292-55-1		23975985			415079	320049	390065	409779	511892	377307	479084	501400	613155	321430	274756	404151	335095	265095	576267	361337
1842	oleoyl-linoleoyl-glycerol (18:1/18:2) [2]	Lipid	Diacylglycerol	46799	LC/MS Pos Late	100002990	3223	636.556	104346-53-4					11689438	5306845	6672046	9003266	8561700	4934220	9767990	8062497	11305013	4728066	5990017	7082160	5054348	5225955	7172570	6086767
1302	oleoylcarnitine	Lipid	Fatty Acid Metabolism(Acyl Carnitine)	35160	LC/MS Pos Late	100001501	1423	426.358	38677-66-6	6441392;53477789	21403150		HMDB05065	19325886	7766841	144684400	129978216	95255504	42541376	139718992	77799760	31165262	74615768	74384872	113112424	109632512	22502132	108574496	22044388
425	ophthalmate	Amino Acid	Glutathione Metabolism	34592	LC/MS Pos Early	100001311	2085	290.135	495-27-2	7018721	7993181		HMDB05765	937083	920988	1103060	1497084	1119182	571757	1755490	1006246	858767	490827	1346407	1796319	775727	804052	836611	833245
365	ornithine	Amino Acid	Urea cycle; Arginine and Proline Metabolism	1493	LC/MS Pos Early	444	2800	133.097	3184-13-2	6262	6026	C00077	HMDB03374	61351992	126375776	32577692	101575896	31607416	42047640	39761160	32271346	66092480	84821656	18169550	59511508	41841940	28267454	31903568	33803348
2760	orotate	Nucleotide	Pyrimidine Metabolism, Orotate containing	1505	LC/MS Polar	445	1638.1	155.01	50887-69-9	967	942	C00295	HMDB00226	246246	121623	562349	414997	288465	128529	267313	515985	144014	150000	329764	394998	593369		394351	116746
2762	orotidine	Nucleotide	Pyrimidine Metabolism, Orotate containing	35172	LC/MS Polar	100001416	2250	287.052	314-50-1	92751	83729	C01103	HMDB00788	239601	181012	136676	205237	122675	112425	144452	250278	143421	67256	157516	186495	53829		61715	59980
142	p-cresol sulfate	Amino Acid	Phenylalanine and Tyrosine Metabolism	36103	LC/MS Neg	100001315	2890	187.007	3233-57-7	4615423	3806480	C01468	HMDB11635	220470	922608	563245	263702	213992	182809	612606	583775	160967	160251	365163	477422	268873	230390	354880	165617
201	p-cresol-glucuronide*	Amino Acid	Phenylalanine and Tyrosine Metabolism	48841	LC/MS Neg	100006191	2420	283.082	17680-99-8	154035	135751		HMDB11686	471003	718470	1023891	629862	340523	387681	773193	1535893	178653	161683	954320	940535	771527	312682	608589	228871
1067	palmitate (16:0)	Lipid	Long Chain Fatty Acid	1336	LC/MS Neg	424	5618	255.233	57-10-3	985	960	C00249	HMDB00220	967210112	766217088	729408768	558899008	931945280	620523648	913513024	728149888	797755968	658054144	1151495424	657466240	510127808	654168000	577784256	497267968
1068	palmitoleate (16:1n7)	Lipid	Long Chain Fatty Acid	33447	LC/MS Neg	452	5475	253.217	373-49-9	445638	393216	C08362	HMDB03229	219221184	122679968	110872320	76784816	212685536	100511752	154075616	194923744	170335280	147167360	209210624	126127592	95072696	83053968	74032216	65874100
1843	palmitoleoyl-oleoyl-glycerol (16:1/18:1) [2]*	Lipid	Diacylglycerol	52631	LC/MS Pos Late	100009054	3154	610.541						2222316	864924	873883	928909	1274362	1142328	1401185	1842309	1582254	1131948	834156	1131902	985035	681207	1306559	1102472
1299	palmitoleoylcarnitine*	Lipid	Fatty Acid Metabolism(Acyl Carnitine)	53223	LC/MS Pos Late	100009406	1357	398.326			28639183			5788168	3107417	56956504	55396792	42597200	19218100	53847016	40627732	12629289	28722398	28571444	46478536	50526020	8139763	42079504	8223298
1876	palmitoyl dihydrosphingomyelin (d18:0/16:0)*	Lipid	Sphingolipid Metabolism	52434	LC/MS Pos Late	100008954	2290	705.591		9939965	8115586			11006739	6283521	8427561	7740460	5842438	7373041	8264574	9066176	9821286	7135837	7079863	6959043	7305157	8721838	7921313	8486167
1852	palmitoyl sphingomyelin (d18:1/16:0)	Lipid	Sphingolipid Metabolism	37506	LC/MS Pos Late	100002107	2168	703.575	6254-89-3	9939941	8115562			68174104	56748504	57178928	58517708	51371380	60965712	64068472	69101248	63259736	55892160	62889708	57298596	52800680	53261716	55826596	50568480
1844	palmitoyl-linoleoyl-glycerol (16:0/18:2) [1]*	Lipid	Diacylglycerol	52633	LC/MS Pos Late	100009052	3080	610.541		9543695	7822645		HMDB05207,HMDB07103	310209	211533	295731	356524	435479	214990	328630	93996	153272	113949	200697	279293	329050	74821	130463	122864
1845	palmitoyl-linoleoyl-glycerol (16:0/18:2) [2]*	Lipid	Diacylglycerol	52634	LC/MS Pos Late	100009055	3197	610.541						10790172	6151808	6030648	7637912	9016994	5963805	8471920	8086675	10225677	5960422	5716373	7032561	6819953	5091024	6157968	6020257
1298	palmitoylcarnitine	Lipid	Fatty Acid Metabolism(Acyl Carnitine)	44681	LC/MS Pos Late	100000776	1425	400.342	6865-14-1	461	448	C02990	HMDB00222	19281900	14270544	142186464	136738720	110122080	43899816	131582424	99076960	39548136	73459024	84033016	129011616	140396032	28009448	92596352	20358472
2851	pantothenate	Cofactors and Vitamins	Pantothenate and CoA Metabolism	1508	LC/MS Neg	1024	1498.7	218.103	137-08-6	6613	6361	C00864	HMDB00210	39498568	37634404	40125792	23004324	33591788	26649682	36027712	37811872	40164220	40481008	38991136	28913396	32487576	25854002	26326716	37662220
1066	pentadecanoate (15:0)	Lipid	Long Chain Fatty Acid	1361	LC/MS Neg	980	5521	241.217	1002-84-2;10002-84-2	13849	13249	C16537	HMDB00826	50892300	28271408	33927164	13937435	20075308	20227830	19443096	20947774	26237144	23116324	99749984	20866080	18994098	15611518	16154531	15462794
139	phenol sulfate	Amino Acid	Phenylalanine and Tyrosine Metabolism	32553	LC/MS Neg	100001510	2156	172.991	937-34-8	74426	67018	C02180	HMDB60015	16190	31115	38164		21628	41182	38511	33251	26750	171007	19067		29844	24512		27897
120	phenylacetylglycine	Amino Acid	Phenylalanine and Tyrosine Metabolism	33945	LC/MS Pos Early	100001275	2317	194.081	500-98-1	68144	61452	C05598	HMDB00821	2935961	6347940	7243744	4715672	2545706	3136245	3800387	7045864	1402486	1291943	5060668	4323822	3290854	2644325	3274968	2676895
108	phenylalanine	Amino Acid	Phenylalanine and Tyrosine Metabolism	64	LC/MS Pos Early	460	2878	166.086	63-91-2	6140	5910	C00079	HMDB00159	141467008	100378928	173222880	103457712	108526984	141780336	110107264	127869248	187798096	133512456	128737280	121927912	104071256	166171296	122081440	118586440
675	phenylalanylalanine	Peptide	Dipeptide	41374	LC/MS Neg	100003589	2745	235.109	3918-87-4	6993123;5488196	4589716			62788	30175		34005	63493	68619	41900	68984	117615	76262	40200	64904	39592		56355	57945
679	phenylalanylglycine	Peptide	Dipeptide	41370	LC/MS Pos Early	100003588	2898	223.108	721-90-4	98207	88678			248509	262563	273564	428496	255076	223144	226875	185762	306814	216112	229034	310948	181108	214010	250808	266230
113	phenyllactate (PLA)	Amino Acid	Phenylalanine and Tyrosine Metabolism	22130	LC/MS Polar	100000774	908	165.056	828-01-3	3848	3715	C05607	HMDB00779	2799514	702828	1876638	181345	648206	302124	488874	1023798	212091	912909	1987291	593436	449224	326014	284672	1355252
112	phenylpyruvate	Amino Acid	Phenylalanine and Tyrosine Metabolism	566	LC/MS Neg	241	2517.6	163.04	156-06-9	997	972	C00166	HMDB00205			105889			41070	25609	120868	45508		44099		90329		32959
1052	phosphate	Energy	Oxidative Phosphorylation	42109	LC/MS Neg	461	608	96.9696	7664-38-2	1061	1032	C00009	HMDB01429	130870952	117821440	91997656	106068304	78533816	96173384	89136640	104766704	85347192	85584136	122116080	105475696	84646000	70517992	100919952	72241768
857	phosphoenolpyruvate (PEP)	Carbohydrate	Glycolysis, Gluconeogenesis, and Pyruvate Metabolism	597	LC/MS Neg	463	587.3	166.975	10526-80-4	1005	980	C00074	HMDB00263	17890760	23871768	23344750	25846228	17201184	26053052	20916952	25771112	22964104	22301020	33480562	21176056	24571072	20256376	25525354	20318924
1504	phosphoethanolamine	Lipid	Phospholipid Metabolism	1600	LC/MS Polar	1026	4559.1	140.012	1071-23-4	1015	990	C00346	HMDB00224	8100682	8972316	9021087	8992238	8428096	7502006	8147490	9675132	7476437	7147899	7466434	6762542	6011900	6558062	6610398	6022008
2853	phosphopantetheine	Cofactors and Vitamins	Pantothenate and CoA Metabolism	15504	LC/MS Neg	100000328	1596.9	357.089	NA	987	103123	C01134	HMDB01416	514051	614478	459692	635528	1050143	461305	682224	744210	595477	479971	240277	682889	555307	435554	550378	346344
1195	pimelate (heptanedioate)	Lipid	Fatty Acid, Dicarboxylate	15704	LC/MS Polar	100000101	2745	159.066	111-16-0	385	376	C02656	HMDB00857	1666415	1515510	1581877	417386	263858	397280	676219	421028	1058471	960390	1640229	449716		353705		512100
98	pipecolate	Amino Acid	Lysine Metabolism	1444	LC/MS Pos Early	1025	2200	130.086	4043-87-2	849	826	C00408	HMDB00070	4454542	5626428	2289876	3906278	7116999	1516887	4503986	4040384	1463512	1610953	3927144	2257161	3160840	2060092	3175503	2170036
386	pro-hydroxy-pro	Amino Acid	Urea cycle; Arginine and Proline Metabolism	35127	LC/MS Pos Early	100001167	2128	229.118	18684-24-7	11673055	9847785		HMDB06695	1638828	2715941	2531832	2592394	2788343	1839399	2287640	2240606	1825665	2189180	1799856	2004710	2938314	1696747	1669155	1330832
366	proline	Amino Acid	Urea cycle; Arginine and Proline Metabolism	1898	LC/MS Pos Early	480	1603	116.071	147-85-3	145742	128566	C00148	HMDB00162	844378624	1048402112	990325632	916453696	773615680	800302720	905665152	814378304	527457984	768663808	597513408	724678336	673085824	823606400	694767424	683445824
696	prolylglycine	Peptide	Dipeptide	40703	LC/MS Pos Early	100003674	2136	173.092	2578-57-6	7408076;6426709	4932143			1317284	1164012	1458918	1445807	1278301	1068279	1313388	1190238	1442290	1630461	1355663	1276757	1050724	1569912	1106058	1724377
1271	propionylcarnitine	Lipid	Fatty Acid Metabolism (also BCAA Metabolism)	32452	LC/MS Pos Early	100001162	2590	218.139	17298-37-2	107738	96904	C03017	HMDB00824	17565692	7956908	8780095	5612600	6495490	7804962	8908179	8819553	8937564	7536315	10248345	5377890	5702698	6696923	7548833	7686856
2774	pseudouridine	Nucleotide	Pyrimidine Metabolism, Uracil containing	33442	LC/MS Neg	821	1100	243.062	1445-07-4	15047	21403010	C02067	HMDB00767	417628	328746	328781	236249	245298	328755	390012	509047	313248	284410	439221	281870	446772	183356	326486	248627
401	putrescine	Amino Acid	Polyamine Metabolism	1408	LC/MS Pos Early	49	3027	89.1073	110-60-1	1045	13837702	C00134	HMDB01414	279207	301063	279285	610055	148693	467001	396890	284292	323961	287663	163734	628586		574139	254494	390267
2929	pyridoxal phosphate	Cofactors and Vitamins	Vitamin B6 Metabolism	5331	LC/MS Pos Early	492	1367	248.032	41468-25-1	1051	1022	C00018	HMDB01491	163126		219144		147009	124976	168840	199061	269325		252144	76289	106535	137507	112293
2928	pyridoxamine phosphate	Cofactors and Vitamins	Vitamin B6 Metabolism	3138	LC/MS Pos Early	493	1932	249.063	529-96-4	1053	1024	C00647	HMDB01555	508318	427884	508067	243609	358651	478034	626103	351907	663944	327647	466053	198487	292248	441555	442108	253652
53	pyroglutamine*	Amino Acid	Glutamate Metabolism	46225	LC/MS Pos Early	100001540	1900	129.066	2353-44-8	134508	118562			62521868	62754096	82049232	30177620	69276824	17366540	103088616	72532864	49488152	33254874	75900208	31862176	66646220	44701484	52418872	50676344
858	pyruvate	Carbohydrate	Glycolysis, Gluconeogenesis, and Pyruvate Metabolism	48990	LC/MS Polar	823	1083	87.0088	127-17-3	1060	96901	C00022	HMDB00243	4610215	8307367	7232054	10435237	12283719	9135901	11776361	11387287	10938441	10611213	9180856	9959025	8714190	9868754	7936177	14018391
3294	quinate	Xenobiotics	Food Component/Plant	18335	LC/MS Polar	100000442	2432.9	191.056	77-95-2	6508	10246715	C00296	HMDB03072		372326	230002					791483		114792	83028	206458	724804	94540
877	ribitol	Carbohydrate	Pentose Metabolism	15772	LC/MS Polar	100000406	1789.6	151.061	488-81-3	6912	10254628	C00474	HMDB00508	87324		108278	56221	76370		100864	183853	90540	125215	200188	216429	148752	81718	70824	201165
878	ribonate	Carbohydrate	Pentose Metabolism	27731	LC/MS Polar	100001007	2425	165.04	5336-08-03	5460677	4574162	C01685	HMDB00867	7868246	6966121	5800254	7810495	3340570	8177827	7790010	5513158	4568566	13291855	5778120	9656246	3426808	9579422	9387689	19751252
868	ribose 1-phosphate	Carbohydrate	Pentose Phosphate Pathway	1763	LC/MS Polar	219	4025	229.012	50-99-7;58459-37-3	439236	388373	C00620	HMDB01489	13433567	12518462	12546361	11685802	10606826	7090897	7679939	10971969	8229995	8661204	9974165	8544918	6429012	7125583	3719988	3838292
867	ribose 5-phosphate	Carbohydrate	Pentose Phosphate Pathway	561	LC/MS Polar	19	4193	229.012	18265-46-8;108321-05-7		394672	C00117	HMDB01548	6512932	1707260	3759456	2488232	1759777	7209396	2173581	3225370	5425748	4685118	4470572	4848245	7856700	6179730	5574618	5529787
333	S-adenosylhomocysteine (SAH)	Amino Acid	Methionine, Cysteine, SAM and Taurine Metabolism	42382	LC/MS Neg	197	1832.4	383.114	979-92-0	439155	16788012	C00021	HMDB00939	328409	364963	287271	329151	243016	268221	280302	357780	207613	309916	266883	431571	294391	278965	240364	267063
332	S-adenosylmethionine (SAM)	Amino Acid	Methionine, Cysteine, SAM and Taurine Metabolism	15915	LC/MS Pos Early	1263	3002	399.145	24346-00-7;86867-01-8;86867-0108	34755		C00019	HMDB01185	1256133	1557642	750035	1130550	737629	1228296	1038173	1053835	1260363	1600245	922562	1462481	712372	1122788	768900	1196660
421	S-lactoylglutathione	Amino Acid	Glutathione Metabolism	15731	LC/MS Pos Early	1343	2124	380.112	54398-03-7	440018	1053	C03451	HMDB01066	2227350	4269432	1813477	1830639	4039161	3680704	4090157	2615808	4103178	3762275	1845775	3212141	4882238	3816032	5677080	5454969
345	S-methylcysteine	Amino Acid	Methionine, Cysteine, SAM and Taurine Metabolism	39592	LC/MS Pos Early	100002749	1955	119.016	1187-84-4	24417	22826		HMDB02108	3823652	5257879	4522811	5226388	3665487	3558424	3788296	3992447	3245625	4201329	3239752	3540801	2888964	4291297	3793249	4343282
420	S-methylglutathione	Amino Acid	Glutathione Metabolism	33944	LC/MS Pos Early	100001259	2200	322.107	2922-56-7	3605667	2841309	C11347		44775	65039		143637	54793	71318	88029	101080		58588	82306	118100	77075	94307	100082
86	saccharopine	Amino Acid	Lysine Metabolism	1495	LC/MS Pos Early	392	2530	277.139	997-68-2	160556	141086	C00449	HMDB00279	494886	8825272	318297	2981935	946374	2550130	2509631	719208	2970795	17106024	1060934	3591630	410515	445527	4684999	4754312
4	sarcosine	Amino Acid	Glycine, Serine and Threonine Metabolism	1516	LC/MS Pos Early	1023	1280	90.055	107-97-1	1088	1057	C00213	HMDB00271	1488723	4755899	6065415		4676632	4340679	8065508	8875368	1052244	3333365	2053556	13841400	2359986	1694450	1870619	2530248
870	sedoheptulose-7-phosphate	Carbohydrate	Pentose Phosphate Pathway	35649	LC/MS Neg	100001628	599.6	289.033	2646-35-7	616	596	C05382	HMDB01068	2839876	1168990	1756198	1256175	780451	2324723	1328853	1627221	2557340	2288192	2541861	1933470	2049525	2374732	2124757	2044023
9	serine	Amino Acid	Glycine, Serine and Threonine Metabolism	1648	LC/MS Pos Early	503	1239	106.05	56-45-1	5951	5736	C00065	HMDB00187	69066688	83358888	61653936	138946880	58540320	59666828	45179792	72272872	80950984	69556256	53867240	112523504	43286744	62524624	55513560	63493880
404	spermidine	Amino Acid	Polyamine Metabolism	485	LC/MS Pos Early	50	3355	146.165	124-20-9	1102	1071	C00315	HMDB01257	6985003	9074030	8431245	9204089	5819497	9993466	12181703	8145278	7917022	10860745	9255143	11516100	6416998	15871202	8016246	9791065
1849	sphinganine	Lipid	Sphingolipid Metabolism	17769	LC/MS Pos Late	313	1413	302.305	3102-56-5	3126	3014	C00836	HMDB00269	472914	345356	348996	445810	336986	292407	452419	592276	359877	347820	248474	353287	222718	357058	512686	305754
1868	sphingomyelin (d18:1/14:0, d16:1/16:0)*	Lipid	Sphingolipid Metabolism	42463	LC/MS Pos Late	100004328	1998	675.544		11433862	9608732			2371242	2243134	2550570	2270575	2183954	2077836	2067477	2880020	2433377	1742343	1901081	1802765	2156782	1777518	1808531	1786457
1877	sphingomyelin (d18:1/15:0, d16:1/17:0)*	Lipid	Sphingolipid Metabolism	52433	LC/MS Pos Late	100006314	2082	689.559	121999-58-4		28532779			1749213	1584379	1726395	1425343	1524215	1181944	1427947	1883833	1326236	1053587	1314796	1043508	1457587	898567	1305855	881901
1882	sphingomyelin (d18:1/17:0, d17:1/18:0, d19:1/16:0)	Lipid	Sphingolipid Metabolism	52615	LC/MS Pos Late	100008920	2312	717.591	121999-64-2					4379328	4328609	4164903	4051774	3850313	2588160	3849835	3900590	3374529	2789423	3611890	2909131	3908486	2692490	3170246	2665674
1854	sphingomyelin (d18:1/18:1, d18:2/18:0)	Lipid	Sphingolipid Metabolism	37529	LC/MS Pos Late	100002106	2167	729.591	108392-10-5	6443882	4947837			6991921	7344352	6398894	7556118	6622782	7459796	7506233	8455491	7867701	7637232	7593930	6920508	7719772	6480123	5897503	6149669
1875	sphingomyelin (d18:1/20:0, d16:1/22:0)*	Lipid	Sphingolipid Metabolism	48490	LC/MS Pos Late	100006290	2685	759.638			23113477			28579468	30237688	28909498	28817502	31591674	25976796	21879986	26584306	25071710	19132064	24294892	28052022	35315288	19677836	22694276	23917092
1872	sphingomyelin (d18:1/20:1, d18:2/20:0)*	Lipid	Sphingolipid Metabolism	48491	LC/MS Pos Late	100006292	2383	757.622	222403-67-0					2314148	2812096	1907187	2173917	2978924	1918045	1553951	2132801	2209586	1741852	2125619	2181285	3087270	1042956	1610117	1592067
1878	sphingomyelin (d18:1/21:0, d17:1/22:0, d16:1/23:0)*	Lipid	Sphingolipid Metabolism	52495	LC/MS Pos Late	100009025	2793	773.653						1081262	1430260	1111807	1157634	1269219	861963	863789	1245999	877058	656150	910468	971007	1479899	758966	765148	626543
1874	sphingomyelin (d18:1/22:1, d18:2/22:0, d16:1/24:1)*	Lipid	Sphingolipid Metabolism	48493	LC/MS Pos Late	100006295	2666	785.653			29368329			8140253	7175017	8092545	8874969	9378536	6880176	7496639	14285129	8101896	5760676	7106257	7638667	8679782	6714739	6506812	5644761
1870	sphingomyelin (d18:1/24:1, d18:2/24:0)*	Lipid	Sphingolipid Metabolism	47153	LC/MS Pos Late	100005986	3033	813.684	94359-13-4		24846874			102325504	93192272	118128248	108380656	96904312	89604880	96213320	122211232	91773392	70014992	88201296	96740712	86253168	106250176	92220480	105493016
1869	sphingomyelin (d18:2/14:0, d18:1/14:1)*	Lipid	Sphingolipid Metabolism	47154	LC/MS Pos Late	100005985	1860	673.528						50524	77906	60938	61246	56382	44817	38811	59248	52761	51361	47436	34882	35555	55708	38398	37624
1871	sphingomyelin (d18:2/16:0, d18:1/16:1)*	Lipid	Sphingolipid Metabolism	42459	LC/MS Pos Late	100004329	2002	701.559						4288089	4667056	4574146	4326607	4226113	4571374	3865285	5318316	5014752	3889007	3707012	3820469	4230119	3553536	3496253	3354965
1879	sphingomyelin (d18:2/23:0, d18:1/23:1, d17:1/24:1)*	Lipid	Sphingolipid Metabolism	52435	LC/MS Pos Late	100008956	2845	799.669						2710723	2591544	2961738	3114189	3204931	1946508	2817957	3531290	2365841	1808226	2477733	2304223	2627137	1993344	2160362	1777502
1880	sphingomyelin (d18:2/24:1, d18:1/24:2)*	Lipid	Sphingolipid Metabolism	52437	LC/MS Pos Late	100008957	2635	811.669						22297072	17780334	20810734	22221432	20786004	17441848	16815446	26013200	20378048	18764832	20047488	21876172	21643740	15777019	15637299	16598701
1858	sphingosine	Lipid	Sphingolipid Metabolism	17747	LC/MS Pos Late	297	1393	300.29	123-78-4	5353955	4510275	C00319	HMDB00252	1567112	1479432	1633453	1849670	1935526	1760000	2280583	2063574	2354516	1955883	1655401	1951861	1365218	1986684	2900007	1913004
3317	stachydrine	Xenobiotics	Food Component/Plant	34384	LC/MS Pos Early	100001296	1440	144.102	4136-37-2	115244	103115	C10172	HMDB04827	5296660	7724641	5303297	5856173	2823315	5181417	10682084	22146386	2536435	3836727	3590975	3866874	35249848	3044893	3073206	4397584
1072	stearate (18:0)	Lipid	Long Chain Fatty Acid	1358	LC/MS Neg	439	5872	283.264	57-11-4	5281	5091	C01530	HMDB00827	512620768	420961856	443918240	359042656	501772064	437825120	466508480	452402656	462012064	440584864	921540544	496569152	402328160	460363936	427587264	388758816
1853	stearoyl sphingomyelin (d18:1/18:0)	Lipid	Sphingolipid Metabolism	19503	LC/MS Pos Late	1538	2400	731.606	85187-10-6;85187-10-6	6453725	4956085	C00550	HMDB01348	161935632	141021520	134358896	143491776	141023792	159971024	140044784	161251360	165395424	145116896	174729504	160312320	156054768	150388896	144017328	146049552
1300	stearoylcarnitine	Lipid	Fatty Acid Metabolism(Acyl Carnitine)	34409	LC/MS Pos Late	100001391	1485	428.373	18822-91-8	6426855	21233653		HMDB00848	4511826	3224313	33733140	31531148	44503184	12109315	38072608	23818288	6351990	17230872	20567444	33852804	36241352	6528589	27975832	5199396
1036	succinate	Energy	TCA Cycle	1437	LC/MS Polar	252	3149	117.019	110-15-6	1110	1078	C00042	HMDB00254	282984224	96604648	138181376	74086352	80260712	133965704	134285408	140672096	210221056	152632416	184034304	69270864	114087520	402546496	124538048	163323824
3878	succinimide	Xenobiotics	Chemical	41888	LC/MS Polar	100003696	2155	116.035	123-56-8	11439	10955	C07273		2052837	1255452	2329741	1459408	2583051	3097197	3978078	4768985	3245136	2815842	3037824	2291155	2970819	3762372	2557545	4331219
1035	succinylcarnitine	Energy	TCA Cycle	37058	LC/MS Pos Early	100001948	2291	262.129						14203352	16712441	12379104	9513820	13004254	7342024	13664094	15188203	12289420	11827021	11484710	11521178	9280046	11806295	13437169	14267853
933	sucrose	Carbohydrate	Disaccharides and Oligosaccharides	1519	LC/MS Neg	935	865	341.109	57-50-1	5988	5768	C00089	HMDB00258	3750289	5099807	3567705	2107674	3049595	2937694	4317174	2946193	2435656	3020261	4018509	6014315	3189171	2212012	1372563	2331280
353	taurine	Amino Acid	Methionine, Cysteine, SAM and Taurine Metabolism	2125	LC/MS Pos Early	512	660	126.022	107-35-7	1123	1091	C00245	HMDB00251	380483104	292954912	398718816	285615776	358806944	259682560	289670400	357369600	341616416	319688416	319200512	324650432	245163856	241827872	242451040	249758016
2075	taurochenodeoxycholate	Lipid	Primary Bile Acid Metabolism	18494	LC/MS Neg	1629	5250	498.289	6009-98-9	387316	343282	C05465	HMDB00951	41262	50058	179885					66549	101042	75182	26369		45504	50548	28846
359	taurocyamine	Amino Acid	Methionine, Cysteine, SAM and Taurine Metabolism	35117	LC/MS Pos Early	100001418	710	168.044	543-18-0	68340	61635	C01959	HMDB03584	463028	804520	506265	196627	435555	85299	534366	256768	155250	333291	357555	234070	544316
2111	taurohyodeoxycholic acid	Lipid	Secondary Bile Acid Metabolism	43588	LC/MS Neg	100003869	5073	498.289	38411-85-7	119046	106373				322667	287610	52211	77303				165821	292919			219498	26770	22719	160883
2916	thiamin diphosphate	Cofactors and Vitamins	Thiamine Metabolism	35670	LC/MS Pos Early	522	911	425.044	154-87-0	1132	8715	C00068	HMDB01372	205367	347693	225021	172802	274254	118673	322692	267816	279822	278635	411314	125211	140723	166541	282776	172551
263	thioproline	Amino Acid	Tryptophan Metabolism	53231	LC/MS Pos Early	100009232	1250	134.027	34592-47-4	93176;6973609	84120			463264	1244928	547568	1454665	2470269	2272189	1641720	1632575	1608832	1907822	381495	1548945	1982918	2104863	1749123	1848951
2862	threonate	Cofactors and Vitamins	Ascorbate and Aldarate Metabolism	27738	LC/MS Polar	100001022	2384	135.03	70753-61-6	151152	133224	C01620	HMDB00943	89137992	69252984	62298592	86808120	63846528	75427328	69492008	73060744	68547336	75775968	78560784	76296840	75815152	68030088	48117708	64138124
14	threonine	Amino Acid	Glycine, Serine and Threonine Metabolism	1284	LC/MS Pos Early	564	1514	120.066	72-19-5	6288	6051	C00188	HMDB00167	84841912	122493072	34973032	21259876	50115184	104901304	37264608	18598112	106810080	129057136	48554324	43270952	78339856	106586016	57723848	76471792
2815	thymidine	Nucleotide	Pyrimidine Metabolism, Thymine containing	2183	LC/MS Neg	872	1963.7	241.083	50-89-5	5789	5585	C00214	HMDB00273	151319	184460	214865	136677	171490	155842	418781	174655	228695	423133	438636	279407	268563	109181	326774	104026
301	tiglylcarnitine	Amino Acid	Leucine, Isoleucine and Valine Metabolism	35428	LC/MS Pos Early	100001597	2962	244.154	64191-86-2	22833596	17216200		HMDB02366	819317	386844	1100439	123925		184264	197160	206095	1596172	235954	1205972	204530	117598	553506	920031	772719
384	trans-4-hydroxyproline	Amino Acid	Urea cycle; Arginine and Proline Metabolism	32306	LC/MS Pos Early	1001	1064	132.066	51-35-4	5810	5605	C01157	HMDB00725	133037376	263822624	158914192	196346448	202419120	149428592	281568160	186498208	112686304	171599520	113598368	174624032	154114912	133000968	152136896	140914608
1881	tricosanoyl sphingomyelin (d18:1/23:0)*	Lipid	Sphingolipid Metabolism	52436	LC/MS Pos Late	100008955	3330	801.684						3183880	4244400	4060169	4903190	3763000	3251283	3675621	4538464	3146949	2677067	3065497	3378483	3396779	3616368	3348415	2781653
1087	tricosenoate (23:1)	Lipid	Long Chain Fatty Acid	53255	LC/MS Neg	100009068	6400	351.327		543855	473411			283757	320522	255703	90765	309201	144209	333454	194251	239531	126490	329716	54223	159284	182774	169014	44700
2843	trigonelline (N'-methylnicotinate)	Cofactors and Vitamins	Nicotinate and Nicotinamide Metabolism	32401	LC/MS Pos Early	100001092	1388	138.055	535-83-1	5570	5369	C01004	HMDB00875	654795	1973883	1870361	3281294	421154	772274	1444519	9847364	460443	389626	715359	1961258	4126818	522884	612372	896703
1507	trimethylamine N-oxide	Lipid	Phospholipid Metabolism	40406	LC/MS Pos Early	100003397	2100	76.0757	1184-78-7	1145	1113	C01104	HMDB00925	138759	619233	5159207	451261	126378	123015	522386	201138	216421	367153	3407176	277223	96425	227024	397314	261627
3881	trizma acetate	Xenobiotics	Chemical	20710	LC/MS Pos Early	100000856	1884	122.081	6850-28-8	6503	73346	C07182		32530	110818	64847				60217			103472		59542	73711		4290807	81340
217	tryptophan	Amino Acid	Tryptophan Metabolism	54	LC/MS Pos Early	565	2986	205.097	73-22-3	6305	6066	C00078	HMDB00929	20772996	20381624	15001130	19567488	13460547	21505576	18422408	13931581	29540660	30985710	16898520	20946572	16359150	23181696	12422296	16444396
123	tyrosine	Amino Acid	Phenylalanine and Tyrosine Metabolism	1299	LC/MS Pos Early	815	2430	182.081	60-18-4	6057	5833	C00082	HMDB00158	73313248	83498632	65216540	76234408	46274476	63415748	54506772	66875288	77478832	84165304	48092248	75799376	58217008	66413752	58275820	62125912
985	UDP-N-acetylgalactosamine	Carbohydrate	Nucleotide Sugar	18396	LC/MS Polar	1257	3730	606.074	108320-87-2	439185	1134	C00203	HMDB00304	319983	312225	305234	211304	238335	291393	297439	355833	284106	176353	240832	215633	270682	360252	239465	206769
984	UDP-N-acetylglucosamine	Carbohydrate	Nucleotide Sugar	35162	LC/MS Polar	1249	3708.7	606.074	91183-98-1	445675	17215931	C00043	HMDB00290	1233824	917353	922328	1078626	808314	1100088	861399	1175661	1105369	1032624	1399865	888469	789288	885688	1021700	1214496
2773	uracil	Nucleotide	Pyrimidine Metabolism, Uracil containing	605	LC/MS Polar	825	1089.7	111.02	66-22-8	1174	1141	C00106	HMDB00300	2163216	1108659	1403860	748771	1473721	767610	1952796	914729	1175693	1698089	1260363	859949	1150077	1733537	1407332	1235299
363	urea	Amino Acid	Urea cycle; Arginine and Proline Metabolism	1670	LC/MS Pos Early	533	700	121.072	57-13-6	1176	1143	C00086	HMDB00294	3967070	9511882	14594731	3926659	5652843	12533301	5766000	6356071	9753936	8011312	13514614	6291894	6580732	8307333	5758767	5902023
2772	uridine	Nucleotide	Pyrimidine Metabolism, Uracil containing	606	LC/MS Neg	535	1457.6	243.062	58-96-8	6029	5807	C00299	HMDB00296	10246014	10326838	11820078	8090196	9125273	6438990	8488145	9687694	10473055	10080175	8755547	8518089	5571667	8555757	5622760	6128901
2766	uridine 5'-diphosphate (UDP)	Nucleotide	Pyrimidine Metabolism, Uracil containing	5345	LC/MS Neg	870	599.5	402.995	21931-53-3	6031	5809	C00015	HMDB00295	133181	122367	80394	89203	94227	325160	147325	218443	163756	271514	143216	149650	266417	58659	469161	393777
2767	uridine 5'-monophosphate (UMP)	Nucleotide	Pyrimidine Metabolism, Uracil containing	2856	LC/MS Polar	869	4150	323.029	3387-36-8	6030	1399139	C00105	HMDB00288	8981596	8624666	7746146	13188905	9576516	8425225	9428977	9348674	8580478	8238777	8997283	9881022	9966001	9594788	9725579	8978243
2765	uridine 5'-triphosphate (UTP)	Nucleotide	Pyrimidine Metabolism, Uracil containing	33448	LC/MS Neg	871	572	482.961	19817-92-6	6133	5903	C00075	HMDB00285				18203		107224		75333	38524	127118		38700	53624	29751	134591	143016
1288	valerylcarnitine	Lipid	Fatty Acid Metabolism(Acyl Carnitine)	34406	LC/MS Pos Early	100001394	3112	246.17		6426903	4932322		HMDB13128	670020	230428	156741		207261	188637	301814	274211	118159	260674	150930		249992	89037	119997	83499
307	valine	Amino Acid	Leucine, Isoleucine and Valine Metabolism	1649	LC/MS Pos Early	566	2479	118.086	72-18-4	6287	6050	C00183	HMDB00883	157447344	128117744	97808880	74448488	128713536	110174128	100281048	78967632	164109568	145210000	114189048	111784296	89713184	134313328	112071368	96716032
774	valylglutamine	Peptide	Dipeptide	42079	LC/MS Pos Early	100003640	2295	246.145	42854-54-6	5253209	4419671				90743		208784	111434	124387			168282	188742		240938		166133	100752	165150
775	valylglycine	Peptide	Dipeptide	40475	LC/MS Pos Early	100003641	2444	175.108	686-43-1	136487	120256		HMDB29127	672065	629638	630172	1044050	1047108	811615	793229	667882	1025023	801990	545130	854660	579769	664594	735427	820887
778	valylleucine	Peptide	Dipeptide	39994	LC/MS Pos Early	100003210	3138	231.17	22906-55-4	352039	312586		HMDB29131	243991	119624	67711	201709	154613	217282	159425	142473	263242	285709	122665	306755	89188	141056	160198	250482
2686	xanthine	Nucleotide	Purine Metabolism, (Hypo)Xanthine/Inosine containing	3147	LC/MS Polar	1004	2023	151.026	69-89-6	1188	1151	C00385	HMDB00292	755307	660282	806135	783594	889304	807736	984352	917695	909369	814859	1036136	1004434	1795858	706962	885473	877685
2687	xanthosine 5'-monophosphate (xmp)	Nucleotide	Purine Metabolism, (Hypo)Xanthine/Inosine containing	12024	LC/MS Neg	1251	580	363.035	25899-70-1	73323	10463791	C00655	HMDB01554	1351163	1482302	1187265	1076815	1102957	1452834	1192554	1184383	1184026	1105522	1636041	1366779	1171707	1271658	1820446	1291997
	X - 09789			46355	LC/MS Neg		2580.5	153.02						53821					46069		66683	73926				231084
	X - 11381			32698	LC/MS Pos Early		2331	186.112						1589382	1504460	2591024	2282576	1591287	1823499	1725394	1637565	1594045	1610352	1749931	2255009	1416517	1687419	1565670	1684379
	X - 11429			46597	LC/MS Neg		1151	245.077						52842	61899	63902	44865	60670	71246	92434	135166	60963	59866	114104	48912	90866	33998	73987	66135
	X - 11538			46604	LC/MS Neg		4873	311.223						306712	202075	150908	48372	182102	96208	128122	173245	122120	151257	147936	103154	135013	77232	85001	67446
	X - 11540			32857	LC/MS Pos Late		1200	342.263						183394	200301	2750697	3707791	4309450	1145158	4181727	2971607	787402	2898138	1825671	2526485	3572157	458513	3544072	506047
	X - 11787			33132	LC/MS Pos Early		2319	148.097						17872736	17708716	16637029	22161988	14753974	23169812	21454672	20309800	22857472	15729122	17345836	17434602	7278040	38683000	22681898	22543826
	X - 12015			47390	LC/MS Neg		1296	216.088						140343	131975	188122	76219	86112	125360	150216	212832	98667	195571	131227	127670	91961	93257	85756	189928
	X - 12100			47687	LC/MS Pos Early		2650	221.092						201051	100883	122681	58657		101781	61112		149646	87374	185020	70582				71721
	X - 12101			47642	LC/MS Pos Early		2700	164.074						322619	234246	283865	209106	374440	201460	318276	295814	244537	227419	246882	263752	170436	212876	186635	219439
	X - 12127			47702	LC/MS Pos Early		2160	226.082						157091	37209	218424	46042	231068	106008	1138662	99306	88718	178411	218809	171121	82743	109623	654625
	X - 12442			46618	LC/MS Neg		5315	223.171						1228745	1331332	2341716	2222706	3325936	1119450	2735167	2054821	1713328	1713435	1704321	2047761	1631479	1109631	1608211	975467
	X - 12450			46619	LC/MS Neg		5408	251.202						7314963	4826957	3536463	4235119	10458389	2399551	8353812	3806087	5573228	3382646	5577409	2996691	3542507	2533440	3028035	1717474
	X - 12524			46621	LC/MS Neg		5780	205.16						11967444	9683316	10278260	7010678	11594898	9322588	10687560	9483079	11114588	9905561	18867660	9983582	7354433	9946159	8917550	7535003
	X - 12681			47715	LC/MS Pos Early		2200	176.103						648176	855048	682433	291679	971307	1566073	748498	718632	711095	804296	293439	436708	964840	749192	688839	871036
	X - 12688			47718	LC/MS Pos Early		2300	203.139						4236371	3456639	6258533	3956471	5279504	4796805	6375997	5876522	5527029	2446978	4503551	4347182	5850505	4971465	8173548	3849030
	X - 12748			46894	LC/MS Neg		539	320.062						471899	299880	297049	244662	347097	244716	372261	415328	313708	250113	264778	159426	280657	260623	319494	214273
	X - 12798			46624	LC/MS Pos Early		2011	240.102						82162	53040	140458	80855	90012	151945	104886	131858	70972	41451	90105	92355	82450	106998	69476	93337
	X - 13007			47203	LC/MS Neg		4597	329.234						1201830	646138	725619	42572	177522	95783	338933	292863	489187	353339	998530	116402	86155	97960	351927	130962
	X - 13435			46733	LC/MS Pos Late		1095	314.232						96826	202115	773990	516599	977443	325030	728558	763485	370723		476806	476435	600684	213514		251417
	X - 13737			47441	LC/MS Pos Early		2332	129.102						127148	107250			160052	170438	125967	132794	115188	130266	165845	175100	176481			50573
	X - 13835			46646	LC/MS Neg		1017	169.062						72261	103896	82319	21827			99129	110543		27974	156365	134039	33079		44159	24602
	X - 14056			46632	LC/MS Pos Early		810	192.033						176429	221920	127318	730895	989846	1441978	786061	1002507	941755	1875688	113439	927831	404252	2107530	748145	731596
	X - 14264			47255	LC/MS Neg		2091	258.182								30160		50553	49516	43770	60164	60482		24816	34693	29358		10134
	X - 14384			47231	LC/MS Neg		2711	265.12						31379			28505	27341	34759	21115	39440	41034	33321	18973	42578		20383	15488
	X - 14838			47787	LC/MS Pos Early		2000	141.066						794158	8908064	1722981	236015	2542744	75992	4794670	2100685	162902		450416	512616	1703552	191494	1547697	622072
	X - 14900			47254	LC/MS Neg		2140	258.182										25892	53951	29492	31910	23731		22247	51193
	X - 14904			47204	LC/MS Neg		4543	329.234						1339371	603766	718360	28351	162239	99215	332913	266709	472181	292468	838720	71055	99913	45699	258512	113853
	X - 15161			47620	LC/MS Pos Early		1809	206.048						760193	78447	161856		856962		354735	417395	448805	108964		97382	197404	810543	180049	58801
	X - 15461			46283	LC/MS Pos Early		1624	160.097						1666240	1637838	2471574	1433141	1901036	1925304	1908586	1948166	1459588	1327551	1771898	1611773	1723621	1488134	1449899	1547131
	X - 15469			46640	LC/MS Pos Late		785	304.212						1858155	614470	2053963	1377538	3787453	867725	1907201	2558154	1110748	1099557	3224035	1483714	2052110	589203	1580073	623912
	X - 15497			46473	LC/MS Neg		2843	236.093						91690	71174	35267	19461	16856	42947	24494	21320	38705	53131	60455	28221		57735	48823	74028
	X - 15666			47800	LC/MS Pos Early		2755	221.092						301437	207777	353654			189636	112157	122803		325859	377118	141877		139472	134906
	X - 16071			46738	LC/MS Neg		3692	144.046						362776	337818	454578	121068	171321	140687	146980	124469	158098	140726	353348	104024	73885	83992	121270	276816
	X - 16964			46685	LC/MS Neg		3034	174.059						10251	31971		33554	102961	83890	66556	94138	67966	68530		68403	61786	104096	55384	66569
	X - 17010			47993	LC/MS Neg		3178	189.114						1756479	830482	980807	62566	103506	95210	262483	125790	469832	284777	1540885	84796	119610	76719	76457	230241
	X - 17269			46704	LC/MS Neg		4538	155.108						188585	185222	181436						98527	101594	190496
	X - 17299			40097	LC/MS Pos Early		2344	229.154						33498144	32935728	39622968	26598972	43114780	40195636	52677252	44082248	19733776	35210352	47406012	39754496	35001584	29210276	35526704	43381948
	X - 18059			48039	LC/MS Neg		2825	175.098						388755	236982	192401		48399	38569	68411	83341	111976	107801	232262		57948			61265
	X - 18165			47337	LC/MS Neg		1795	281.114									18462	26458	20760	14606	21775	22196	20379	10668	16735			16861
	X - 18889			47347	LC/MS Neg		2633	202.109						144873	117014	21677	21276	34957	30976	30376		39294	47889	70271	57145	15489	70227	35111	60508
	X - 21353			46398	LC/MS Neg		5196	239.166						232384	339504	514993	298998	730967	213122	984160	440652	482478	420911	414319	497513	480399	219876	467640	186446
	X - 21365			46410	LC/MS Pos Early		2195	160.133						1151819	1373952	2035769	1753215	923369	761673	1127562	4176884	604898	931924	1355267	1186546	1263726	716228	1366447	1719533
	X - 21785			46961	LC/MS Neg		765	189.041						95359	121738	142466	193867	101798	186290	120056	155133	137620	168843	170141	163350	144829		115614	129398
	X - 21796			46972	LC/MS Neg		1625	138.057						138917	92437	106002	68050	79401		89617	118801	48720		106497		68546	45746		59084
	X - 21959			47205	LC/MS Neg		4652	329.234						110181	40994			80715		40312	55057	80428	125218		126291	102973
	X - 22143			47389	LC/MS Neg		1263	216.088						22856	20733		12476	15735			67663			25793	17608	17349
	X - 22162			47417	LC/MS Pos Early		960	150.058						69089		71526	61118	72838		100876	87231	72777	51753	86406	61676	91301		57496	43132
	X - 22764			48067	LC/MS Neg		5263	197.155						280394	391769	789886	485785	858421	355123	949668	596463	512980	527117	540784	585334	519702	212720	357649	305823
	X - 22768			48073	LC/MS Neg		1320	535.086						81559	71348				36122			59211	21658	37422				15308
	X - 22771			48076	LC/MS Neg		2180	160.044						41117	55884	29824	42637	114260	98705	89009	119982	76809	81348	31277	65883	66701	101341	77672	62609
	X - 22773			48078	LC/MS Neg		2920	460.177						182437	59770	53045								89663
	X - 22774			48079	LC/MS Neg		2955	460.177						210556	73288	62855								111763
	X - 22775			48080	LC/MS Neg		2980	154.991						724053	599803	803330	350376	551331	429772	600143	558487	758013	462198	896889	425672	497555	473849	441306	549015
	X - 22776			48081	LC/MS Neg		3615	252.044						3318618	1499078	1919664	50278	250115	153806	542277	226860	967803	507868	2791854	148616	184774	77448	68741	387449
	X - 22800			48105	LC/MS Neg		5275	229.181						457131	469444	547376	381923	356420	301371	340817	352522	518575	499818	900077	319151	542778	365246	292040	368552
	X - 22810			48127	LC/MS Neg		2810	218.082						218976		135959						71152		159802
	X - 23277			48973	LC/MS Neg		4561.4	327.218						617564	285088	264536				44542		148164	45690	586504
	X - 23308			49008	LC/MS Neg		1463.9	191.097						1446880	922103	812303	886424	605575	1371299	919215	1107222	1249279	1556840	1333567	1399071	1212979	1103076	1119248	1073847
	X - 23593			49469	LC/MS Pos Early		1531	191.102						4384810	5507593	5540905	4371871	3164068	2902651	4574806	5909423	3331245	3428536	5292722	3939367	3326163	2986669	2573459	2377260
	X - 23637			49513	LC/MS Pos Early		1382	235.092						71414	79439	98006	211469	190212	78073	81226	151422	122764	84965	100360	183139	55443	91008	118608	122381
	X - 23639			49515	LC/MS Pos Early		1640	134.081						5662966	3919189	8294865	9827055	3848965	4993560	5872438	8412085	6443434	3434400	7070676	7118071	4097079	6647859	5094402	5153204
	X - 23652			49529	LC/MS Pos Early		1991	171.076						1260034	1941806	2045348	973866	1821068	694720	1975155	1783778	267639	861506	1753975	2323051	844107	480571	1068217	1272307
	X - 23697			49575	LC/MS Pos Late		1903	802.596						2358264	653841	655543		72698	26067	152835	48808	371055	210942	853265		32241	45352	36577	99307
	X - 23705			49583	LC/MS Pos Late		2382	796.621						3657479	3787272	5637394	2729037	4583740	5259340	6163258	4244480	4637046	4455232	6585550	5474344	4819793	6353479	6855934	5822879
	X - 23736			49634	LC/MS Pos Early		964	148.06						2528320	8426095	2162080	2622356	7698752	6144640	5703883	2855596	3192988	6795547	2212664	2619316	5999060	7748042	3330078	4062544
	X - 24020			52049	LC/MS Pos Early		3064	188.175						97644	35440		46698	45093	148780	176443	73416	146360	158003	61812	89663	153446	254466	239808	144205
	X - 24021			52050	LC/MS Pos Late		1575	440.312						2968837	888990	1528465	469010	642436	282002	488879	561598	837067	523108	1768109	347662	352700	400025	286814	410132
	X - 24024			52053	LC/MS Pos Late		2710	587.463						456887	242257	247485	187764	452067	139299	262236	492484	391241	238945	103449	288318	231006	125559	184379	268798
	X - 24027			52056	LC/MS Pos Late		1518	714.467						7515096	15651015	6009980	24449510	13349908	31201754	17742916	22884890	14877152	26901688	2810547	19849502	26306880	17990372	28526906	21551852
	X - 24041			52070	LC/MS Pos Late		2081	722.51						4417360	5791327	5750570	7938574	5262143	7768497	6243784	7760312	7301222	7302698	5382475	9345166	7312698	7069623	7180704	7083231
	X - 24049			52078	LC/MS Pos Late		2211	768.589						8877998	4207294	4591432	4018298	6472107	8452574	8083129	9882023	7820731	3173664	6681268	6156716	7943487	8458394	12507102	7792947
	X - 24061			52090	LC/MS Pos Late		2400	720.587						43675116	26809140	38964144	53705476	27301292	43170780	26530700	58959612	45417488	37692844	39931416	46107532	40808692	38743616	27813596	44210072
	X - 24097			52126	LC/MS Pos Late		1954	704.521						1306717	1121743	1263543	1738118	1374891	1138487	1018603	1721305	1174599	1053928	791984	1175800	1282799	951636	808785	1196553
	X - 24125			52154	LC/MS Pos Late		2670	608.523						83953	53744	46519	48184	188046		86753	79694	49778	85075			40899			41353
	X - 24204			52238	LC/MS Pos Late		2870	564.534						2931548	1534522	2666926	3053437	2789196	2828671	2892542	3264156	3885537	2168280	3406994	3655323	3477755	2632362	2866021	2426810
	X - 24206			52240	LC/MS Pos Late		3013	634.539						720976	514854	620883	651718	709439	384360	693605	578352	711626	440724	429541	737759	547149	485261	556749	628631
	X - 24220			52257	LC/MS Pos Early		874	153.041						83580	107913	86483	127095		58216	106166	114826			58804		77184	79274		49945
	X - 24243			52286	LC/MS Pos Early		1003	132.065						408992	431162	932214	985829	316349	648876	369044	665575	397938	375977	589929	651837	504179	456579	293434	687312
	X - 24263			52318	LC/MS Pos Late		2608	658.54						123044	87955	85031	110919	178402		147320	93635	111074		33595			69532		109777
	X - 24287			52425	LC/MS Pos Late		3164	584.524						1478347	663100	670533	691618	1109027	696076	805311	1360664	1013456	898347	545449	755650	619442	508754	633007	712221
	X - 24422			52636	LC/MS Pos Early		1194	271.092						1247832	1137734	1384983	1201748	895188	1559342	1046259	1408930	1195546	1400510	1098996	1063918	1040938	1146007	831259	1193658
	X - 24425			52655	LC/MS Pos Early		2378	130.097						220943	437946	101345	196315	348706	361071	237301	343534	332712	182953	67810	198636	383148	126697	198144	141809
	X - 24439			52671	LC/MS Pos Late		2395	726.543						6587742	12753994	7874588	9149693	5311138	5316013	3245577	8085904	4265417	4362400	4792298	7156892	2495016	4145535	7499665	6683294
	X - 24452			52769	LC/MS Pos Early		2756	205.155							362742		2495401				25228		480010		7323743			125124	2763671
	X - 24512			52833	LC/MS Pos Early		1025	190.082						211941	413432	353797	287463	302735	183288	305856	230713	215824	231629	252885	273936	234694	246859	174152	172101
	X - 24513			52834	LC/MS Pos Early		1148	149.056						643102	827251	1041541	763705	825352	601889	1019991	960863	425787	479229	777380	619660	727114	485752	496481	568648
	X - 24678			53106	LC/MS Pos Early		1134	310.113						845344	1685633	1434251	817729	1493957	1023981	1959386	735594	664415	574637	844952	787897	1351258	960696	1517651	1142444
	X - 24691			53119	LC/MS Pos Early		2067.7	288.129						494721	319627	699185	567323	747003	598307	562284	602392	432034	555008	649847	812735	493896	569258	436965	387488
	X - 24696			53124	LC/MS Pos Early		2240.1	323.094						194605	152842	286520	292507	363911	189431	193443	260967	226354	188747	294370	357464	223735	240588	149511	174129
	X - 24699			53127	LC/MS Pos Early		2402.3	241.154						3745155	4815084	6576106	3780349	5982783	3437474	7321101	3962624	4303327	3544781	5907303	2436711	4873511	4821318	3860532	4649850
	X - 24736			53172	LC/MS Pos Early		2821	189.135							272449		247325			595991				131846	128193			229614
	X - 24766			54704	LC/MS Pos Early		2068.7	115.087						147323	242796	120650	231871	121568	156753	137532	144896	176211	227821	96598	280560	158644	124196	117408	114242
	X - 24803			54831	LC/MS Pos Early		1796.4	324.928						459864800	469240800	458688192	561665024	471146336	442562432	464541536	482979904	421790176	377720736	408588384	413970688	425706144	419089184	393784992	414201888
	X - 24804			54832	LC/MS Pos Early		1803.1	340.902						1348474368	1329213952	1439919360	1218040960	1334558080	1355509760	1426510080	1372521728	1480842752	1495167616	1469286272	1502507264	1393171328	1414956544	1443167872	1466565504
	X - 24806			54834	LC/MS Pos Early		1800.7	626.867						110312776	112996768	111949104	125430080	114206440	105239536	117349928	111197032	106372080	96451864	100831664	99920104	101794824	101269888	99069520	100067120

## Sheet: Scaled Data
													SAMPLE_NAME	USDA-01739	USDA-01740	USDA-01741	USDA-01742	USDA-01743	USDA-01744	USDA-01745	USDA-01746	USDA-01747	USDA-01748	USDA-01749	USDA-01750	USDA-01751	USDA-01752	USDA-01753	USDA-01754
													SAMPLE_ID	2933084	2933085	2933086	2933087	2933088	2933089	2933090	2933091	2933092	2933093	2933094	2933095	2933096	2933097	2933098	2933099
													CLIENT_IDENTIFIER	21S_1_Muscle	21S_2_Muscle	21S_3_Muscle	21S_4_Muscle	21S_5_Muscle	21S_6_Muscle	21S_7_Muscle	21S_8_Muscle	21F_1_Muscle	21F_2_Muscle	21F_3_Muscle	21F_4_Muscle	21F_5_Muscle	21F_6_Muscle	21F_7_Muscle	21F_8_Muscle
													AGE	Day21	Day21	Day21	Day21	Day21	Day21	Day21	Day21	Day21	Day21	Day21	Day21	Day21	Day21	Day21	Day21
													GROUP	Slow	Slow	Slow	Slow	Slow	Slow	Slow	Slow	Control	Control	Control	Control	Control	Control	Control	Control
													GROUPDESCRIPTION	Day 21 muscle - Slow growing pig	Day 21 muscle - Slow growing pig	Day 21 muscle - Slow growing pig	Day 21 muscle - Slow growing pig	Day 21 muscle - Slow growing pig	Day 21 muscle - Slow growing pig	Day 21 muscle - Slow growing pig	Day 21 muscle - Slow growing pig	Day 21 muscle - Control pig	Day 21 muscle - Control pig	Day 21 muscle - Control pig	Day 21 muscle -Control pig	Day 21 muscle - Control pig	Day 21 muscle - Control pig	Day 21 muscle - Controlpig	Day 21 muscle - Controlpig
													GROUP_ID	Slow_Day21	Slow_Day21	Slow_Day21	Slow_Day21	Slow_Day21	Slow_Day21	Slow_Day21	Slow_Day21	Control_Day21	Control_Day21	Control_Day21	Control_Day21	Control_Day21	Control_Day21	Control_Day21	Control_Day21
													GROUP_NUMBER	7	7	7	7	7	7	7	7	8	8	8	8	8	8	8	8
													GROWTH	Slow	Slow	Slow	Slow	Slow	Slow	Slow	Slow	Control	Control	Control	Control	Control	Control	Control	Control
													PAIR_ID	1	2	3	4	5	6	7	8	1	2	3	4	5	6	7	8
PATHWAY_SORTORDER	BIOCHEMICAL	SUPER_PATHWAY	SUB_PATHWAY	COMP_ID	PLATFORM	CHEMICAL_ID	RI	MASS	CAS	PUBCHEM	CHEMSPIDER	KEGG	Group HMDB_ID	Slow_Day21	Slow_Day21	Slow_Day21	Slow_Day21	Slow_Day21	Slow_Day21	Slow_Day21	Slow_Day21	Fast_Day21	Fast_Day21	Fast_Day21	Fast_Day21	Fast_Day21	Fast_Day21	Fast_Day21	Fast_Day21
1578	1,2-dilinoleoyl-GPC (18:2/18:2)	Lipid	Phospholipid Metabolism	52603	LC/MS Pos Late	100008903	2006	782.569	998-06-1	5288075	4450312			1.113	0.8144	0.89	1.3014	0.9187	1.1812	0.7388	1.0812	1.016	1.0199	0.6295	1.0427	1.2393	0.984	0.7235	0.7169
1579	1,2-dilinoleoyl-GPE (18:2/18:2)*	Lipid	Phospholipid Metabolism	53174	LC/MS Pos Late	100009217	2083	740.522		9546812	7825762			1.3353	0.9062	0.7048	1.3862	1.099	1.1074	0.9105	1.155	1.1362	1.0462	0.5731	0.9538	1.1679	0.7427	0.6515	0.8896
1517	1,2-dioleoyl-GPC (18:1/18:1)*	Lipid	Phospholipid Metabolism	52457	LC/MS Pos Late	100008905	2346	786.601	4235-95-4	10350317	8525772			1.0172	0.928	1.2348	0.9654	0.6562	0.9828	1.4677	1.1959	1.1214	0.9247	1.1679	0.7718	0.9224	1.2573	1.5136	0.9535
1562	1,2-dioleoyl-GPE (18:1/18:1)	Lipid	Phospholipid Metabolism	52609	LC/MS Pos Late	100008906	2485	744.554	4004-05-01	9546757	7825707			1.3025	0.7516	0.8958	1.1977	0.6661	1.1442	1.3493	1.673	1.0592	0.528	0.7641	0.6808	1.1756	0.9408	1.1454	0.7144
1509	1,2-dipalmitoyl-GPC (16:0/16:0)	Lipid	Phospholipid Metabolism	19130	LC/MS Pos Late	100000657	2365	734.569	63-89-8	452110	398235		HMDB00564	1.1725	0.8438	0.9901	1.0336	1.0099	0.8021	1.0203	1.2676	1.0652	0.8823	1.0476	0.9617	1.1864	0.8841	0.8852	0.8298
839	1,5-anhydroglucitol (1,5-AG)	Carbohydrate	Glycolysis, Gluconeogenesis, and Pyruvate Metabolism	20675	LC/MS Neg	100000580	802	163.061	154-58-5	64960		C07326	HMDB02712	0.9742	0.9434	1.4938	0.9336	0.7911	1.0337	1.8107	1.0911	0.7937	0.3832	1.6678	1.334	0.7644	1	1.53	0.3832
1798	1-(1-enyl-oleoyl)-2-oleoyl-GPE (P-18:1/18:1)*	Lipid	Lysoplasmalogen	54691	LC/MS Pos Late	100010839	2534	728.559			24769325		HMDB11441	1.1101	0.5531	0.4783	0.8265	0.8605	1.2754	1.0482	1.5989	1.2309	0.5749	0.7367	0.62	0.9737	1.0897	1.1211	1.0263
1795	1-(1-enyl-oleoyl)-GPE (P-18:1)*	Lipid	Lysoplasmalogen	44621	LC/MS Pos Late	100005372	1566	464.314						3.6202	1.2245	1.7664	0.8259	0.9007	0.9224	1.4056	1.3148	1.4053	0.7056	1.9821	0.6796	0.8418	1.0034	0.9966	0.8696
1783	1-(1-enyl-palmitoyl)-2-arachidonoyl-GPC (P-16:0/20:4)*	Lipid	Plasmalogen	52689	LC/MS Pos Late	100009014	2154	766.575			24767495			0.5379	1.0004	0.9996	0.7017	1.0779	0.6858	1.0658	0.7394	0.7378	1.021	1.1969	1.3984	1.171	0.7848	1.2048	0.842
1776	1-(1-enyl-palmitoyl)-2-arachidonoyl-GPE (P-16:0/20:4)*	Lipid	Plasmalogen	52673	LC/MS Pos Late	100009002	2270	724.528			24769238			0.9062	0.9815	1.03	1.1759	0.8928	0.9209	0.8638	1.0364	1.1948	1.0704	1.0185	1.2322	1.0941	0.9114	0.9429	0.9134
1784	1-(1-enyl-palmitoyl)-2-linoleoyl-GPC (P-16:0/18:2)*	Lipid	Plasmalogen	52682	LC/MS Pos Late	100009009	2226	742.575			24767486			1.0373	1.0147	0.9497	0.9853	0.9692	0.9452	0.9004	1.0534	1.0912	0.921	1.1525	1.3979	1.0188	0.7309	1.158	0.9261
1773	1-(1-enyl-palmitoyl)-2-linoleoyl-GPE (P-16:0/18:2)*	Lipid	Plasmalogen	52677	LC/MS Pos Late	100009069	2351	700.528			24769229			1.1681	0.9933	0.7838	1.3113	0.7645	1.0113	0.5148	1.1377	1.7926	1.3486	0.8552	1.1537	0.8249	0.8129	0.91	1.0067
1778	1-(1-enyl-palmitoyl)-2-oleoyl-GPC (P-16:0/18:1)*	Lipid	Plasmalogen	52478	LC/MS Pos Late	100009007	2443	744.59						0.9605	0.9309	0.9977	0.9596	1.0989	0.98	1.0781	1.2203	1.0023	0.767	1.1689	1.1283	1.0202	0.8162	1.3722	0.948
1772	1-(1-enyl-palmitoyl)-2-oleoyl-GPE (P-16:0/18:1)*	Lipid	Plasmalogen	52477	LC/MS Pos Late	100009005	2600	702.543			24769228			1.232	0.8362	0.981	1.1282	0.8096	1.1927	0.8208	1.5638	1.3458	0.9851	0.902	0.9466	0.9947	1.0226	1.0053	1.0912
1775	1-(1-enyl-palmitoyl)-2-palmitoleoyl-GPC (P-16:0/16:1)*	Lipid	Plasmalogen	52713	LC/MS Pos Late	100009160	2218	716.559			24767482			0.9512	1.1043	0.96	1.1494	0.7661	0.8683	0.6752	1.1999	1.0676	1.0575	1.0264	1.6666	0.9736	0.8601	0.9111	1.2174
1774	1-(1-enyl-palmitoyl)-2-palmitoyl-GPC (P-16:0/16:0)*	Lipid	Plasmalogen	52716	LC/MS Pos Late	100009162	2454	718.575		11146967	9322076			1.1111	1.0102	0.9898	0.9673	0.9344	1.046	0.7384	1.1937	1.2621	0.9744	1.1218	1.071	1.0593	0.9608	0.8842	0.9423
1792	1-(1-enyl-palmitoyl)-GPC (P-16:0)*	Lipid	Lysoplasmalogen	52474	LC/MS Pos Late	100002875	1547	480.345		10917802	9093054			3.8851	2.5522	2.5097	0.7208	1.0351	0.633	0.9649	0.945	1.3147	1.0788	4.0188	1.0837	0.7843	0.6535	0.9175	0.702
1793	1-(1-enyl-palmitoyl)-GPE (P-16:0)*	Lipid	Lysoplasmalogen	39270	LC/MS Pos Late	100003000	1558	438.298			10471193			3.4623	1.8109	1.6202	1.0021	0.9979	0.8263	0.8598	1.0061	1.5869	1.1752	1.747	0.8969	0.6355	0.731	0.6849	0.7409
1787	1-(1-enyl-stearoyl)-2-arachidonoyl-GPE (P-18:0/20:4)*	Lipid	Plasmalogen	52475	LC/MS Pos Late	100008999	2511	752.559		9547058	7826008		HMDB05779	0.8309	0.8102	0.9849	0.7816	1.0943	1.0608	1.0638	0.9831	0.9181	0.72	1.0478	1.0151	1.3225	1.0668	1.0548	0.9154
1781	1-(1-enyl-stearoyl)-2-linoleoyl-GPE (P-18:0/18:2)*	Lipid	Plasmalogen	52748	LC/MS Pos Late	100009225	2633	728.559			24769261			1.3191	0.8571	0.7801	0.9634	0.9574	1.2566	0.725	1.1636	1.4073	0.9985	0.9232	0.9674	1.0015	1.0607	1.1718	1.2104
1780	1-(1-enyl-stearoyl)-2-oleoyl-GPE (P-18:0/18:1)	Lipid	Plasmalogen	52614	LC/MS Pos Late	100008919	2950	730.575	144371-68-6		24769260			1.1714	0.6898	0.9886	1.0114	0.8264	1.2985	0.9034	1.4208	1.1478	0.7338	0.8463	0.6515	0.9885	1.162	1.1255	1.0895
1797	1-(1-enyl-stearoyl)-GPE (P-18:0)*	Lipid	Lysoplasmalogen	39271	LC/MS Pos Late	100003001	1649	466.329						2.7043	1.2146	1.5625	0.7675	1.1132	0.7802	1.2358	1.085	1.1178	0.711	1.8906	0.6939	0.6798	0.915	0.7647	0.7768
1691	1-arachidonoyl-GPC (20:4n6)*	Lipid	Lysolipid	34061	LC/MS Neg	100001551	6074	618.341			21403155	C05208	HMDB10395	3.23	2.4082	2.7583	0.2576	0.885	0.2576	1.2047	0.2576	1	1.0317	6.8245	0.8531	0.5078	0.4238	0.2576	0.5045
1717	1-arachidonoyl-GPE (20:4n6)*	Lipid	Lysolipid	35186	LC/MS Neg	100001571	5874	500.278		42607465	21403171		HMDB11517	5.6011	2.5491	4.0474	0.3784	1.0776	0.5658	1.4855	0.8115	0.3784	1	6.9582	0.536	0.5897	0.6562	0.5264	1.0461
1738	1-arachidonoyl-GPI (20:4)*	Lipid	Lysolipid	34214	LC/MS Polar	100001654	1286	619.289					HMDB61690	0.2564	1.0083	0.9917	1.2896	1.4687	0.8922	1.9675	1.5052	0.9593	0.8835	0.7648	0.9265	1.139	1.8171	1.387	0.8125
1820	1-arachidonylglycerol (20:4)	Lipid	Monoacylglycerol	34397	LC/MS Neg	100001433	6450	303.233	35474-99-8	5282281	4445452	C13857	HMDB11572	1.4566	1.3221	2.4055	0.5397	1.0753	1.0489	0.9511	1.1031	0.752	0.4733	5.4469	0.6971	0.8561	0.8256	0.6117	1.5469
1819	1-linolenoylglycerol (18:3)	Lipid	Monoacylglycerol	34393	LC/MS Neg	100001435	6214	277.217		53480978	21403134		HMDB11569	0.894	0.6174	0.6174	0.6174	0.6174	0.6174	0.6174	1	1.1454	0.6174	1.3684	0.6174	0.6174	0.6174	0.6174	0.6174
1586	1-linoleoyl-2-arachidonoyl-GPC (18:2/20:4n6)*	Lipid	Phospholipid Metabolism	52710	LC/MS Pos Late	100009131	1969	806.569			24766809			1.0577	1.0513	0.9521	1.4248	1.1059	1.0186	0.9415	1.2002	0.9814	0.8788	0.7028	1.3788	1.2576	0.9263	0.8907	0.8368
1589	1-linoleoyl-2-arachidonoyl-GPE (18:2/20:4)*	Lipid	Phospholipid Metabolism	53189	LC/MS Pos Late	100009222	2030	764.522			24768565			0.9938	1.1641	0.8877	1.2676	1.7501	1.3669	1.0953	0.8836	1.1456	0.7491	0.4033	0.4033	1.8583	1	0.7489	0.7511
1522	1-linoleoyl-2-linolenoyl-GPC (18:2/18:3)*	Lipid	Phospholipid Metabolism	53176	LC/MS Pos Late	100009343	1939	780.554			24766802			1.0319	0.9983	0.9916	1.7466	0.9344	0.9734	1.1097	1.3179	0.8367	1.0194	0.5278	1.0465	1.1996	1.0017	0.8511	0.9382
1679	1-linoleoyl-GPC (18:2)	Lipid	Lysolipid	34419	LC/MS Pos Late	100001395	1465	520.34		11988421	10160888	C04100	HMDB10386	2.6727	1.9096	0.9602	1.1244	0.6998	0.8868	0.6868	0.9036	2.0384	0.96	1.4455	1.2784	1.1621	1.0398	0.7174	0.8224
1713	1-linoleoyl-GPE (18:2)*	Lipid	Lysolipid	36600	LC/MS Pos Late	100001570	1482	478.293		52925130	21403170		HMDB11507	5.2042	2.4215	2.6433	0.9832	0.7693	0.9801	1.0168	0.855	1.878	1.3178	2.3962	1.1076	0.8671	0.5253	0.8103	0.898
1734	1-linoleoyl-GPI (18:2)*	Lipid	Lysolipid	36594	LC/MS Neg	100001778	5494	595.289						0.306	0.6363	0.9675	1.0452	1.5776	0.7926	1.0628	1.3764	1	1.2006	0.306	0.7106	0.6129	1.4923	1.0631	0.4365
1817	1-linoleoylglycerol (18:2)	Lipid	Monoacylglycerol	27447	LC/MS Neg	100001040	6477	279.233	2277-28-3	5283469	4446589			1.2066	0.8894	0.8948	0.8929	1.8086	0.7155	1.4444	1.2083	1.2222	0.9254	2.4418	1.1458	0.8521	1.0746	0.8973	0.7579
412	1-methylguanidine	Amino Acid	Guanidino and Acetamido Metabolism	48114	LC/MS Pos Early	100000715	2149	74.0713	22661-87-6	10111	28576	C02294	HMDB01522	1.0392	1.0219	0.9744	0.9395	1.0035	1.4564	0.9253	0.9005	1.008	0.8501	0.9088	0.9965	1.6223	0.6398	1.2109	1.4478
72	1-methylhistamine	Amino Acid	Histidine Metabolism	43831	LC/MS Pos Early	100001204	3040	126.103	501-75-7	3614	3488	C05127	HMDB00898	0.2435	0.8458	1.5293	0.3494	1.2772	0.5613	0.2435	2.0053	1.1329	0.9118	1.2809	0.2435	1.3915	1.0882	0.5512	0.438
60	1-methylhistidine	Amino Acid	Histidine Metabolism	30460	LC/MS Pos Early	100001051	2755	170.092	332-80-9	92105	83153	C01152	HMDB00001	0.8455	1.0108	1.4464	0.8265	1.3223	0.7059	1.1679	1.2042	0.7236	1.3346	0.7516	2.3715	0.9892	0.6865	1.3411	0.6319
76	1-methylimidazoleacetate	Amino Acid	Histidine Metabolism	32350	LC/MS Pos Early	100001208	2064	141.066	2625-49-2	75810	68319	C05828	HMDB02820	10.4169	4.2344	2.0946	0.5373	1.2376	0.6585	2.7274	1.5492	0.7543	0.6431	0.9194	0.7945	1.0806	0.8794	1.5902	0.8973
1806	1-myristoylglycerol (14:0)	Lipid	Monoacylglycerol	35625	LC/MS Neg	100001618	6353.3	227.202	75685-84-6	79050	71382	C01885	HMDB11561	1.0547	0.882	0.9302	0.7252	1.7868	0.8076	1.0122	1.556	0.9151	1.008	1.3529	1.0187	1.9455	0.894	0.992	0.7869
1529	1-oleoyl-2-linoleoyl-GPC (18:1/18:2)*	Lipid	Phospholipid Metabolism	52453	LC/MS Pos Late	100008981	2165	784.585						1.038	0.8752	0.9675	1.073	0.8803	1.0569	1.2433	1.0019	1.1294	0.9981	0.9853	0.8374	0.9614	1.1182	1.103	0.8879
1581	1-oleoyl-2-linoleoyl-GPE (18:1/18:2)*	Lipid	Phospholipid Metabolism	52687	LC/MS Pos Late	100009078	2270	742.538		9546753	7825703		HMDB05349	1.5134	0.9961	0.8914	1.3478	0.952	1.1809	1.1109	1.1222	1.3338	1.0131	0.752	0.764	0.9717	1.0039	0.856	0.8222
1532	1-oleoyl-2-linoleoyl-GPI (18:1/18:2)*	Lipid	Phospholipid Metabolism	52451	LC/MS Polar	100008979	902	859.534			24767723			0.977	1.0041	0.8108	1.4581	0.97	1.2005	0.9205	0.9959	1.3278	1.0645	0.8229	1.0776	0.9646	1.1324	0.8924	1.0928
1676	1-oleoyl-GPC (18:1)	Lipid	Lysolipid	48258	LC/MS Pos Late	100001272	1540	522.355	19420-56-5	16081932	17240641		HMDB02815	3.7127	2.1655	1.9187	0.799	0.9462	1.0352	1.3069	1.3059	1.5707	0.741	1.8957	0.9306	0.8694	0.8954	0.9648	0.7855
1709	1-oleoyl-GPE (18:1)	Lipid	Lysolipid	35628	LC/MS Pos Late	100001569	1554	480.308	89576-29-4	9547071	7826021		HMDB11506	3.8803	2.3696	1.8306	0.9103	1.1251	0.6978	1.3993	0.9527	1.9235	1.0473	1.976	0.636	0.7387	0.8567	0.7734	0.5158
1732	1-oleoyl-GPI (18:1)*	Lipid	Lysolipid	36602	LC/MS Neg	100001777	5599	597.305						4.0351	1.587	1.4107	0.6866	0.6904	1.0082	1.5692	1.2825	1.6707	0.6985	3.3547	0.2872	0.2767	0.9918	0.4631	0.5485
1741	1-oleoyl-GPS (18:1)	Lipid	Lysolipid	19260	LC/MS Neg	100000630	5607	522.284		9547099	7826049			1.433	0.8915	1.1632	0.434	0.434	1.2197	0.7819	1.1085	0.434	1.5438	0.434	0.434	0.599	0.8592	0.4529	1.7424
1815	1-oleoylglycerol (18:1)	Lipid	Monoacylglycerol	21184	LC/MS Neg	100000924	6500	281.249	111-03-5	5283468	4446588		HMDB11567	1.1204	0.9116	0.8685	0.7489	1.3178	0.7421	2.0387	1.4635	1.1467	0.6436	1.6242	1.017	0.6436	1	0.879	0.7248
1574	1-palmitoleoyl-2-linolenoyl-GPC (16:1/18:3)*	Lipid	Phospholipid Metabolism	53180	LC/MS Pos Late	100009345	1850	754.538			24766677			1.04	0.8669	1.094	1.6925	1.1246	0.911	1.2863	1.5547	0.9901	0.9177	0.8417	0.7525	1.2867	1.0099	0.9409	0.9745
1573	1-palmitoleoyl-2-linoleoyl-GPC (16:1/18:2)*	Lipid	Phospholipid Metabolism	52683	LC/MS Pos Late	100009075	2003	756.554			24766675			1.1098	0.9606	0.9845	1.405	1.1723	0.9619	0.8758	1.1266	1.1056	1.0155	0.69	1.1131	1.1971	0.9432	0.7283	0.95
1670	1-palmitoleoyl-GPC (16:1)*	Lipid	Lysolipid	33230	LC/MS Pos Late	100001511	1450	494.324		24779461	21403152		HMDB10383	6.5194	2.2488	1.7087	0.9879	1.0477	0.55	1.0121	1.2235	1.741	0.9706	2.3375	0.8446	0.7563	0.7387	0.298	0.9194
1829	1-palmitoleoylglycerol (16:1)*	Lipid	Monoacylglycerol	52431	LC/MS Neg	100008952	6094	253.217						1.1262	0.7518	0.7689	0.7107	1.9602	0.7514	1.5546	1.7442	0.8738	1.2315	1.1711	1.3998	1.1633	0.8376	0.7395	0.7625
1570	1-palmitoyl-2-alpha-linolenoyl-GPC (16:0/18:3n3)*	Lipid	Phospholipid Metabolism	52684	LC/MS Pos Late	100009076	2034	756.554			24766646			0.6699	0.8138	0.978	1.0288	1.189	1.2727	0.9726	1.2451	0.7842	0.7428	0.4358	1.3151	1.5919	1.148	0.9296	1.022
1519	1-palmitoyl-2-arachidonoyl-GPC (16:0/20:4)	Lipid	Phospholipid Metabolism	52462	LC/MS Pos Late	100008914	2091	782.569	35418-58-7	10747814	8923140			1.0709	1.1743	0.8775	1.0387	1.4625	0.8697	1.3083	0.9365	1.0713	0.9202	0.9199	1.4117	1.2961	0.9613	0.9246	0.8929
1542	1-palmitoyl-2-arachidonoyl-GPE (16:0/20:4)*	Lipid	Phospholipid Metabolism	52464	LC/MS Pos Late	100008990	2198	740.522		9546800	7825750		HMDB05323	1.0258	1.1277	0.935	1.2195	1.216	0.93	1.0049	0.9951	1.1172	0.8527	0.6894	1.3413	1.1678	0.8812	0.7032	0.796
1634	1-palmitoyl-2-gamma-linolenoyl-GPC (16:0/18:3n6)*	Lipid	Phospholipid Metabolism	54812	LC/MS Pos Late	100009154	2034	756.554			24766645			0.7798	0.6713	1.0502	1.2284	0.6716	1.1491	1.1129	1.3657	1.0221	0.91	0.9531	1.5855	1.2402	0.9779	0.7483	0.7426
1512	1-palmitoyl-2-linoleoyl-GPC (16:0/18:2)	Lipid	Phospholipid Metabolism	42446	LC/MS Pos Late	1537	2160	758.569	40811-94-7	5287971	4450224			1.1788	0.9342	0.883	1.046	1.062	1.0083	0.9917	0.9348	1.247	1.0174	0.88	1.1012	1.0361	0.9793	0.7503	0.8598
1544	1-palmitoyl-2-linoleoyl-GPE (16:0/18:2)	Lipid	Phospholipid Metabolism	42449	LC/MS Pos Late	100001870	2275	716.522		9546747	7825697		HMDB05322	1.2932	1.0309	0.817	1.5602	1.1012	0.9367	0.8576	1.1875	1.306	0.9691	0.6246	1.2767	1.1081	0.7756	0.6137	0.8663
1545	1-palmitoyl-2-linoleoyl-GPG (16:0/18:2)	Lipid	Phospholipid Metabolism	52628	LC/MS Polar	1543	717	745.503			21403027			1.1476	1.273	0.7775	0.9744	1.2685	0.8886	1.2912	1.0256	1.1591	0.9669	0.8294	1.1808	1.1043	0.9491	0.817	0.9179
1531	1-palmitoyl-2-linoleoyl-GPI (16:0/18:2)	Lipid	Phospholipid Metabolism	52450	LC/MS Polar	1528	910	833.518			21403024			0.8731	0.7902	0.7365	1.3157	1.0052	0.9948	0.6625	1.0358	1.1613	1.0576	0.7405	1.1175	0.9205	1.042	0.6724	1.1511
1511	1-palmitoyl-2-oleoyl-GPC (16:0/18:1)	Lipid	Phospholipid Metabolism	52461	LC/MS Pos Late	1539	2358	760.585	26853-31-6;26853-31-6	6436017	4940699			1.1253	0.9703	0.9763	0.9387	1.0323	0.9562	1.1016	1.0938	1.1272	0.9431	1.0237	0.9237	1.0326	1.0421	0.9743	0.8643
1537	1-palmitoyl-2-oleoyl-GPE (16:0/18:1)	Lipid	Phospholipid Metabolism	19263	LC/MS Pos Late	1526	2509	718.538	26662-94-2	5283496	4446615		HMDB05320	1.2478	1.0049	0.9649	1.4738	1.0066	0.9951	0.9289	1.4225	1.0705	0.7697	0.8752	1.2342	1.1818	0.8384	0.8504	0.9446
1535	1-palmitoyl-2-oleoyl-GPG (16:0/18:1)	Lipid	Phospholipid Metabolism	52448	LC/MS Polar	100000641	745	747.519		5283509	4446626			1.144	1.0861	0.6962	0.9063	1.1482	1.157	1.258	0.7878	1.3849	1.0422	0.9705	1.0295	0.9079	0.8123	0.6526	0.9454
1564	1-palmitoyl-2-oleoyl-GPI (16:0/18:1)*	Lipid	Phospholipid Metabolism	52669	LC/MS Polar	100009066	893	835.534			24767668			0.9956	0.9916	0.8371	1.2473	1.0139	0.9859	0.709	1.1161	1.3418	1.1487	0.7921	1.2574	0.7156	1.0044	0.885	1.3222
1524	1-palmitoyl-2-palmitoleoyl-GPC (16:0/16:1)*	Lipid	Phospholipid Metabolism	52470	LC/MS Pos Late	100008984	2160	732.554						0.994	0.9787	0.8582	1.3475	1.0161	0.8452	0.9299	1.1486	1.006	1.0064	0.7916	1.2158	1.0455	0.8566	0.7432	1.101
1561	1-palmitoyl-2-stearoyl-GPC (16:0/18:0)	Lipid	Phospholipid Metabolism	52616	LC/MS Pos Late	100008921	2653	762.601	59403-51-9		24766643			1.0287	0.7847	1.1272	1.01	0.9505	0.8433	1.1758	1.4129	0.9454	0.7595	1.0253	0.99	1.1648	0.9572	1.1726	0.8407
1667	1-palmitoyl-GPC (16:0)	Lipid	Lysolipid	33955	LC/MS Pos Late	100001263	1525	496.34	17364-16-8	86554	78064		HMDB10382	5.0751	2.7825	2.2009	1.0128	0.9794	0.6766	1.3065	1.3344	1.7594	0.9872	2.2981	0.9292	0.8015	0.9275	0.735	0.9093
1704	1-palmitoyl-GPE (16:0)	Lipid	Lysolipid	35631	LC/MS Pos Late	100001567	1544	454.293		9547069	7826019		HMDB11503	3.3867	2.2519	1.7304	0.8192	1.3058	0.6119	1.0154	0.9846	1.6217	1.1188	1.3897	0.8497	0.6734	0.674	0.5987	0.6173
1751	1-palmitoyl-GPG (16:0)*	Lipid	Lysolipid	45970	LC/MS Neg	100005717	5570	483.273		3300276	2548639			2.3819	1.2942	0.779	0.3363	0.8495	2.586	0.7798	1.1105	4.5557	1.1513	4.6844	1	0.3363	0.8948	0.5425	0.3805
1727	1-palmitoyl-GPI (16:0)*	Lipid	Lysolipid	35305	LC/MS Neg	100001655	5564	571.289					HMDB61695	1.4534	0.9005	0.8421	0.8421	0.8421	0.8421	0.8421	0.8421	0.8421	0.8421	1.0995	0.8421	0.8421	0.8421	0.8421	0.8421
1810	1-palmitoylglycerol (16:0)	Lipid	Monoacylglycerol	21127	LC/MS Neg	100000827	6400	255.233	542-44-9	14900	14201		HMDB31074	1.1916	0.8176	1.0461	0.7264	1.5993	0.8038	1.7064	1.6804	0.9065	0.9005	1.616	0.9796	0.9689	1.0204	1.0471	0.8572
1514	1-stearoyl-2-arachidonoyl-GPC (18:0/20:4)	Lipid	Phospholipid Metabolism	42450	LC/MS Pos Late	100001869	2300	810.601	35418-59-8	16219824	17347139			1.0525	1.156	1.067	1.0038	1.2143	0.8169	1.3599	0.9962	0.8896	0.7603	0.8829	1.1569	1.176	0.8924	0.937	0.7892
1539	1-stearoyl-2-arachidonoyl-GPE (18:0/20:4)	Lipid	Phospholipid Metabolism	52447	LC/MS Pos Late	100008977	2424	768.554		5289133	4451158			0.9731	1.0795	0.9493	0.9401	1.17	1.1524	1.2178	0.9612	1.0704	0.9991	0.9595	1.0849	1.0009	0.9396	1.0282	0.7991
1528	1-stearoyl-2-arachidonoyl-GPI (18:0/20:4)	Lipid	Phospholipid Metabolism	52449	LC/MS Polar	100000616	870	885.549			21403055			0.8679	0.9921	0.8541	0.8754	1.0703	0.9997	1.1012	0.7979	1.0307	0.8505	0.8884	1.0472	1.0003	1.0047	1.0723	1.0486
1660	1-stearoyl-2-arachidonoyl-GPS (18:0/20:4)	Lipid	Phosphatidylserine (PS)	52235	LC/MS Pos Late	100001872	2565	812.544						1.0062	0.9695	0.958	0.9939	0.8901	1.0954	0.9776	1.0073	1.1041	0.9276	1.0061	0.9514	0.9802	1.1368	1.05	1.016
1520	1-stearoyl-2-linoleoyl-GPC (18:0/18:2)*	Lipid	Phospholipid Metabolism	52452	LC/MS Pos Late	100008980	2380	786.601						1.4385	1.0596	1.0066	1.0001	1.2882	0.9736	1.0105	1.1288	1.2591	0.9999	0.9061	0.9448	0.9948	0.944	0.7632	0.7757
1547	1-stearoyl-2-linoleoyl-GPE (18:0/18:2)*	Lipid	Phospholipid Metabolism	52446	LC/MS Pos Late	100008976	2522	744.554		9546749	7825699			1.2749	1.0467	0.8602	1.0111	0.9889	1.1228	0.8952	1.0288	1.2296	1.0441	0.811	1.0771	0.9754	0.8357	0.8255	0.8375
1534	1-stearoyl-2-linoleoyl-GPI (18:0/18:2)	Lipid	Phospholipid Metabolism	52468	LC/MS Polar	100008994	910	861.55			24767694			1.0569	1.0389	0.932	0.9972	1.0892	1.0245	0.901	0.8596	1.461	1.0506	0.9539	0.9665	0.7029	1.0579	1.0028	0.9343
1601	1-stearoyl-2-linoleoyl-GPS (18:0/18:2)	Lipid	Phospholipid Metabolism	53009	LC/MS Pos Late	100000642	2689	788.544		9547091	7826041			1.071	0.8019	0.9491	1.1431	0.7839	1.0213	0.9343	0.9787	1.3108	0.9658	0.9531	1.1672	1.085	1.1473	0.8434	1.0923
1515	1-stearoyl-2-oleoyl-GPC (18:0/18:1)	Lipid	Phospholipid Metabolism	52438	LC/MS Pos Late	100008904	2644	788.616	56421-10-4		24766704			1.2034	0.9979	1.1215	0.8721	1.0768	0.9472	1.2276	1.2321	1.0021	0.7776	0.917	0.8603	0.9253	1.0325	1.0345	0.7856
1541	1-stearoyl-2-oleoyl-GPE (18:0/18:1)	Lipid	Phospholipid Metabolism	42448	LC/MS Pos Late	100001856	2858	746.569						1.0654	1.0034	0.9112	1.0301	1.011	1.1097	1.0366	1.3084	0.9966	0.7094	0.8613	0.8498	0.9743	0.8774	1.0679	0.8205
1568	1-stearoyl-2-oleoyl-GPG (18:0/18:1)	Lipid	Phospholipid Metabolism	52623	LC/MS Polar	100001866	717	775.549						0.9004	0.9629	0.9605	0.7887	1.159	1.086	1.2897	1.1439	0.9444	0.8937	1.0371	0.9101	1.1552	1.1725	1.067	0.8858
1661	1-stearoyl-2-oleoyl-GPS (18:0/18:1)	Lipid	Phosphatidylserine (PS)	19265	LC/MS Pos Late	100000639	3000	790.559		9547087	7826037			1.1731	0.8202	1.008	0.992	0.9257	1.1214	0.9036	1.4727	1.0652	0.7358	1.008	0.9292	1.0833	0.8881	1.0112	0.9716
1674	1-stearoyl-GPC (18:0)	Lipid	Lysolipid	33961	LC/MS Pos Late	100001271	1606	524.371	19420-57-6	497299	435389		HMDB10384	3.341	2.1457	1.9921	0.669	1.1938	0.7414	1.017	1.0822	1.8049	0.983	1.8452	0.6792	0.6514	0.7561	0.6731	0.6623
1707	1-stearoyl-GPE (18:0)	Lipid	Lysolipid	42398	LC/MS Pos Late	100001461	1626	482.324	69747-55-3	9547068	7826018		HMDB11130	3.6454	2.4677	2.2291	0.7445	1.366	0.8144	1.3357	0.8665	2.0969	1.1335	2.4152	0.7763	0.6981	0.8153	0.6951	0.6245
1730	1-stearoyl-GPI (18:0)	Lipid	Lysolipid	19324	LC/MS Neg	100000656	5794.3	599.32	796963-93-4		21403067		HMDB61696	9.5804	4.3332	4.736	0.5402	1.0684	0.7544	1.9866	0.9316	2.4516	1.5952	9.6544	0.7408	0.4968	0.7321	0.5423	0.727
1740	1-stearoyl-GPS (18:0)*	Lipid	Lysolipid	45966	LC/MS Neg	100004327	5800	524.299		9547101	7826051			7.0507	2.7687	3.9948	0.6424	0.7297	0.9871	1.561	1.0129	1.7517	1.4308	7.9586	0.7007	0.5466	0.8428	0.6493	0.7316
1071	10-heptadecenoate (17:1n7)	Lipid	Long Chain Fatty Acid	33971	LC/MS Neg	100001278	5555	267.233	29743-97-3	5312435	4471860		HMDB60038	3.7979	1.2448	1.7238	0.4795	0.9477	0.7741	1.0523	1.1974	1.419	1.0558	6.4362	0.8716	0.6332	0.5499	0.6724	0.6041
1081	10-nonadecenoate (19:1n9)	Lipid	Long Chain Fatty Acid	33972	LC/MS Neg	100001277	5780	295.264	73033-09-7	5312513	4471938		HMDB13622	1.312	1.5167	1.1495	0.7957	1.6254	0.7621	1.6563	1.0376	0.9601	1.0601	1.7737	0.9166	0.7747	0.9038	0.9624	0.6219
1350	13-HODE + 9-HODE	Lipid	Fatty Acid, Monohydroxy	37752	LC/MS Neg	100002196	5275	295.228		43013				3.4432	1.6629	2.2424	0.296	0.8793	0.5769	0.9813	1.12	1.5198	1.2289	2.322	0.4895	0.5527	0.5982	1.0187	0.5188
1346	16-hydroxypalmitate	Lipid	Fatty Acid, Monohydroxy	39609	LC/MS Neg	100002953	5236.2	271.228	506-13-8	10466	10034	C18218	HMDB06294	1.1523	1.0822	0.921	0.6496	0.6496	0.897	0.6496	1.3466	0.6496	1.3898	1.0347	0.99	0.7787	1.01	0.6496	0.6653
2808	2'-deoxycytidine	Nucleotide	Pyrimidine Metabolism, Cytidine containing	15949	LC/MS Pos Early	100000125	2193	228.098	951-77-9	13711	13117	C00881	HMDB00014	1.0381	1.1799	1.0047	0.9953	0.8225	1.0528	1.21	0.8907	1.753	0.8821	0.8304	1.0379	0.9931	1.0419	0.9565	0.7143
2691	2'-deoxyinosine	Nucleotide	Purine Metabolism, (Hypo)Xanthine/Inosine containing	15076	LC/MS Neg	100000135	1688	251.079	890-38-0	65058	58569	C05512	HMDB00071	1.0329	1.044	1.0452	0.7344	1.2271	0.8311	1.2769	0.9472	1.6138	0.8051	0.9671	0.7555	0.9452	0.9517	1.0568	1.1864
2786	2'-deoxyuridine	Nucleotide	Pyrimidine Metabolism, Uracil containing	1412	LC/MS Polar	536	1100	273.073	951-78-0	13712	13118	C00526	HMDB00012	0.7591	0.723	0.9311	0.9517	1.4964	0.7137	2.4126	0.6292	1.0483	2.5185	2.0094	1.519	1.5646	0.8137	1.1866	0.9249
87	2-aminoadipate	Amino Acid	Lysine Metabolism	6146	LC/MS Pos Early	381	1912	162.076	542-32-5;1118-90-7	469	456	C00956	HMDB00510	0.4993	2.7157	0.198	3.0149	0.514	1.4412	2.1171	0.8196	1.1036	1.5046	0.3353	2.9043	0.4462	0.4701	1.7204	0.8964
340	2-aminobutyrate	Amino Acid	Methionine, Cysteine, SAM and Taurine Metabolism	42374	LC/MS Pos Early	1128	2059	104.071	1492-24-6	439691	388757	C02261	HMDB00650	1.5163	1.1709	0.9928	0.7414	1.5141	0.7415	1.0553	0.6558	1.3844	0.6998	1.0072	1.3661	0.7984	0.5998	1.2555	0.6192
1241	2-aminoheptanoate	Lipid	Fatty Acid, Amino	43761	LC/MS Pos Early	100004542	3160	146.118	1115-90-8	227939	198338			1.1671	1.8314	1.4791	2.2701	0.5677	0.6544	0.8997	3.3526	0.7467	0.4647	1.0894	1.3557	1.5492	0.4837	0.7128	0.9106
1246	2-aminooctanoate	Lipid	Fatty Acid, Amino	43343	LC/MS Pos Late	100004227	750	160.133	644-90-6	69522	62727		HMDB00991	1.0253	1.5784	0.964	1.5477	0.9633	0.853	1	2.5922	0.4248	0.9158	0.5984	1.7508	1.2543	0.4248	0.4477	1.6485
1821	2-arachidonoylglycerol (20:4)	Lipid	Monoacylglycerol	19266	LC/MS Neg	100000584	6170	303.233	53847-30-6	5282280	4445451	C13856	HMDB04666	2.0634	1.2586	1.5161	0.5221	0.7168	0.9773	1.0683	0.9326	1.4167	0.5974	7.5935	0.7126	0.5913	1.0227	0.5059	1.0493
1191	2-hydroxyadipate	Lipid	Fatty Acid, Dicarboxylate	31934	LC/MS Polar	100001153	3000	161.046	18294-85-4	193530	167943	C02360	HMDB00321	0.4376	0.6366	0.0923	1.0992	0.6189	2.061	1.924	0.2986	1.643	2.0092	0.2188	2.5885	0.2009	0.9008	3.0155	1.955
360	2-hydroxybutyrate/2-hydroxyisobutyrate	Amino Acid	Methionine, Cysteine, SAM and Taurine Metabolism	52281	LC/MS Polar	100008928	1258	103.04						1.3719	0.8828	0.9236	0.6818	1.2765	0.7144	1.1532	0.5743	1.4204	0.9061	1.3252	0.9803	0.8084	1.1103	1.0197	1.0851
1324	2-hydroxydecanoate	Lipid	Fatty Acid, Monohydroxy	42489	LC/MS Neg	100004089	4840	187.134	5393-81-7	21488	20195			2.0089	1.2673	1.4397	0.6496	1.6687	0.761	1.8278	1.3247	0.6355	0.8642	1.0491	0.995	0.7565	0.5859	0.9199	1.005
1187	2-hydroxyglutarate	Lipid	Fatty Acid, Dicarboxylate	37253	LC/MS Polar	100002070	3352.8	147.03	40951-21-1	43	42	C02630	HMDB00606	1.1937	0.3298	0.4139	0.4324	2.1508	1.2848	1.0829	0.3108	2.1229	2.554	0.5288	0.8082	0.9171	2.4465	0.6905	1.1949
1326	2-hydroxypalmitate	Lipid	Fatty Acid, Monohydroxy	35675	LC/MS Neg	100001579	5511.2	271.228	764-67-0	92836	83805		HMDB31057	2.3667	2.123	2.7257	0.4186	0.9276	0.6526	1.3998	0.9403	2.0657	2.0665	7.3724	0.4955	0.5936	0.3806	0.5732	1.0597
1327	2-hydroxystearate	Lipid	Fatty Acid, Monohydroxy	17945	LC/MS Neg	1239	5695	299.259	629-22-1	69417	62625	C03045		2.8713	1.5457	2.5085	0.3346	1.0475	0.8048	1.9441	0.952	1.7877	1.6181	8.2486	0.4341	0.6634	0.4029	0.7265	0.9525
1818	2-linoleoylglycerol (18:2)	Lipid	Monoacylglycerol	32506	LC/MS Neg	100000987	6250	279.233	3443-82-1	5365676	4517636		HMDB11538	1.2866	1.003	0.8944	0.8493	1.3249	0.6746	1.1233	0.997	1.6006	0.9712	2.7799	1.0491	0.6882	0.9909	0.5993	1.272
299	2-methylbutyrylcarnitine (C5)	Amino Acid	Leucine, Isoleucine and Valine Metabolism	45095	LC/MS Pos Early	100001509	3035	246.17	31023-25-3	6426901	4932320		HMDB00378	1.1051	0.3031	4.8219	0.9532	0.5002	0.8239	0.8559	1.0608	1.0468	0.7178	3.4226	1.1058	0.8738	0.6989	2.5836	1.0856
1256	2-methylmalonyl carnitine	Lipid	Fatty Acid Synthesis	35482	LC/MS Pos Early	100001596	2440	262.129	149181-64-6	53481628	21403178		HMDB13133	1.1236	0.9791	1.364	1.338	0.8128	0.7964	1.142	0.7838	1.0209	0.8805	1.1974	0.936	0.708	1.0415	0.7302	1.1619
1807	2-myristoylglycerol (14:0)	Lipid	Monoacylglycerol	34383	LC/MS Neg	100001408	6230	227.202	27214-38-6	137938	121585			0.8277	0.8138	0.7706	0.7113	1.624	0.8791	1.0259	2.2434	1.4163	1.4102	1.5439	0.9741	1.7757	0.8758	1.2615	0.8741
1816	2-oleoylglycerol (18:1)	Lipid	Monoacylglycerol	21232	LC/MS Neg	100000943	6300	281.249	3443-84-3	5319879	4478086			2.0837	0.9798	1.0202	0.8714	1.5276	0.8008	2.4407	1.4879	1.5438	0.4645	2.1464	0.9589	0.5099	1.2348	0.8382	0.7178
1671	2-palmitoleoyl-GPC (16:1)*	Lipid	Lysolipid	35819	LC/MS Pos Late	100001561	1425	494.324			21403164			1.596	1.1608	0.9055	1.6069	0.5255	0.6522	0.5993	1.0116	1.0459	1.5658	0.9884	1.3195	0.6325	1.0165	0.4539	0.9831
1830	2-palmitoleoylglycerol (16:1)*	Lipid	Monoacylglycerol	52432	LC/MS Neg	100008953	6016	253.217						1.006	0.6805	0.5958	0.5094	1.4433	0.6407	1.1758	1.8217	1.0397	1.1819	0.994	1.3551	1.2061	0.8133	0.6978	0.6986
1668	2-palmitoyl-GPC (16:0)*	Lipid	Lysolipid	35253	LC/MS Neg	100001562	6215	570.341		15061532	21403165		HMDB61702	2.644	1.8141	1.6493	0.9827	1.0526	0.4879	1.1912	0.928	1.1464	0.9757	2.8218	0.7123	0.5801	1.0173	0.598	0.6517
1811	2-palmitoylglycerol (16:0)	Lipid	Monoacylglycerol	33419	LC/MS Neg	100001048	6300	255.233	23470-00-0	123409	110006		HMDB11533	1.0302	0.8362	0.9058	0.5569	1.2446	0.7393	1.3682	1.6339	0.9265	0.9894	1.3718	0.8664	1.0106	1.0827	1.0283	0.6894
855	2-phosphoglycerate	Carbohydrate	Glycolysis, Gluconeogenesis, and Pyruvate Metabolism	35629	LC/MS Polar	100000093	4346	184.986	70195-25-4	59	13766841	C00631	HMDB03391	0.8479	0.9224	0.959	1.0102	0.8694	1.0686	1.0015	0.9985	0.9577	1.0456	1.0705	1.025	0.971	0.9187	1.1665	1.1279
1708	2-stearoyl-GPE (18:0)*	Lipid	Lysolipid	41220	LC/MS Neg	100003901	6350	480.31			24769218			3.9501	2.7785	0.4549	0.4549	1.7704	0.6067	2.0899	0.7737	1.3756	1.0383	3.9292	0.4582	0.6336	0.9617	0.4549	0.5244
2854	3'-dephosphocoenzyme A	Cofactors and Vitamins	Pantothenate and CoA Metabolism	18289	LC/MS Neg	100000138	2013	686.142	3633-59-8	444485	392407	C00882	HMDB01373	1.4073	0.9803	0.5956	0.8251	0.9483	1.1184	0.8893	1.4193	1.3182	0.9916	0.7981	1.0384	0.764	1.2111	1.0084	1.1054
134	3-(4-hydroxyphenyl)lactate	Amino Acid	Phenylalanine and Tyrosine Metabolism	32197	LC/MS Neg	240	1379	181.051	6482-98-0	9378	9010	C03672	HMDB00755	1.4465	1.6284	0.8406	0.9226	1.042	1.011	0.8986	0.8137	0.6286	2.6727	0.7875	1.7116	1.1916	0.9139	0.989	1.2282
2819	3-aminoisobutyrate	Nucleotide	Pyrimidine Metabolism, Thymine containing	1566	LC/MS Pos Early	1114	2215	104.071	10569-72-9;214139-20-5	64956	58481	C05145	HMDB03911	0.4916	0.4916	1.8415	1.9292	0.9746	0.4916	2.1472	1.029	0.4916	0.4916	1.0254	1.2669	0.955	0.512	0.7069	0.4993
305	3-hydroxy-2-ethylpropionate	Amino Acid	Leucine, Isoleucine and Valine Metabolism	32397	LC/MS Polar	100001170	1443.3	117.056	4374-62-3	188979	164207		HMDB00396	1.1136	0.8032	1.3551	1	1.362	0.7781	1.3392	1.1532	0.8481	0.5875	1.6148	0.6457	1.0625	0.9673	0.5875	0.8819
1890	3-hydroxy-3-methylglutarate	Lipid	Mevalonate Metabolism	531	LC/MS Polar	112	2700	161.046	503-49-1	1662	4573695	C03761	HMDB00355	1.0204	0.9717	0.7433	0.7188	0.8658	1.1423	0.9965	1.6048	1.5245	1.13	1.3601	0.8395	1.0035	0.8047	1.1685	0.9663
1286	3-hydroxybutyrylcarnitine (1)	Lipid	Fatty Acid Metabolism(Acyl Carnitine)	43264	LC/MS Pos Early	100003926	2400	248.149		53481617			HMDB13127	4.0004	3.0233	1.1362	0.4954	1.5374	0.5677	1.244	0.9375	0.6065	0.7661	2.3208	0.7886	0.6195	0.7616	1.0625	1.2833
1287	3-hydroxybutyrylcarnitine (2)	Lipid	Fatty Acid Metabolism(Acyl Carnitine)	52984	LC/MS Pos Early	100009271	2340	248.149						13.6319	6.2354	0.8948	0.3935	2.0616	0.7441	1.9769	1.0536	0.7171	1.0104	2.8286	0.9896	0.7665	0.8107	0.9084	1.3343
1332	3-hydroxydecanoate	Lipid	Fatty Acid, Monohydroxy	22053	LC/MS Neg	100000997	4634.7	187.134	5561-87-5	26612	24790		HMDB02203	0.6591	0.5645	1.0617	0.7257	1.5956	0.8161	2.4379	1.2359	1.2668	0.9431	0.8913	1.0751	1.0569	0.8496	1.1483	0.7318
1330	3-hydroxyhexanoate	Lipid	Fatty Acid, Monohydroxy	53230	LC/MS Polar	100006367	1082	131.071	10191-24-9	151492	133518			1.0732	0.5943	0.8821	0.7121	0.9926	0.7067	1.981	1.4768	1.0924	0.806	1.0074	1.1616	0.9877	0.8934	1.2922	1.1757
312	3-hydroxyisobutyrate	Amino Acid	Leucine, Isoleucine and Valine Metabolism	1549	LC/MS Polar	111	1619.1	103.04	2068-83-9	87	10140307	C06001	HMDB00336	1.0021	1.3928	1.207	0.3939	0.5241	0.9979	1.0601	0.7759	1.1665	0.6242	2.6281	0.8886	0.6812	1.0159	0.8422	1.2146
1334	3-hydroxylaurate	Lipid	Fatty Acid, Monohydroxy	32457	LC/MS Neg	100001112	5175	215.165	53941-38-1	94216	85026		HMDB00387	0.7032	0.5492	1.4769	0.7998	2.1111	0.7487	2.612	1.5238	1.2012	0.9024	0.9195	1.2777	1.0805	0.6015	1.1401	0.5008
1331	3-hydroxyoctanoate	Lipid	Fatty Acid, Monohydroxy	22001	LC/MS Neg	100000773	3446	159.103	88930-08-9	26613	24791		HMDB01954	0.9059	0.3856	1.1089	0.5526	1.66	0.9241	2.7332	1.5136	0.995	0.7345	1.005	1.0106	1.0817	0.7677	1.2326	0.9865
226	3-indoxyl sulfate	Amino Acid	Tryptophan Metabolism	27672	LC/MS Neg	100000467	2222.2	212.002	2642-37-7	10258	9840		HMDB00682	0.7669	2.3728	1.3695	0.9267	0.8016	1.4821	1.0466	1.6328	0.5193	0.8837	1.1369	0.6695	1.2941	0.9534	1.2224	0.9096
156	3-methoxytyrosine	Amino Acid	Phenylalanine and Tyrosine Metabolism	12017	LC/MS Pos Early	1342	2555	212.092	300-48-1	1670	8948		HMDB01434	0.403	1.3932	1.4265	1.1819	0.403	0.403	0.8741	1.2478	0.539	0.403	1.4959	1	0.6527	0.403	0.481	0.403
296	3-methyl-2-oxobutyrate	Amino Acid	Leucine, Isoleucine and Valine Metabolism	44526	LC/MS Polar	100000936	911	115.04	3715-29-5	49	48	C00141	HMDB00019	0.7317	0.944	1.1329	0.8346	0.6777	2.184	0.8176	0.4757	0.7942	2.1444	2.1507	1.7924	0.5529	4.4525	1.056	2.4356
297	3-methyl-2-oxovalerate	Amino Acid	Leucine, Isoleucine and Valine Metabolism	15676	LC/MS Neg	100000036	2064.2	129.056	1460-34-0;51829-07-3	47	46	C00671	HMDB03736	0.736	0.5362	0.5362	0.8552	0.5362	1.1261	0.5362	0.5362	0.5362	1.2657	1.0448	1.6365	0.5362	0.7996	0.5362	1
2800	3-methylcytidine	Nucleotide	Pyrimidine Metabolism, Cytidine containing	35132	LC/MS Pos Early	100001466	2176	258.108	21028-20-6	159649	9164190			0.8998	0.8098	0.8098	1.2467	1.2194	0.8098	0.9797	0.8666	0.9031	0.8098	1.4549	0.8098	0.8098	0.8098	1.5184	1.0203
61	3-methylhistidine	Amino Acid	Histidine Metabolism	15677	LC/MS Pos Early	100000042	2670	170.092	368-16-1	64969	58494	C01152	HMDB00479	0.997	1.5655	2.2046	1.0164	1.1075	0.6128	1.8779	1.2734	0.5145	0.6756	1.7398	0.9772	0.7732	0.4918	1.003	0.7733
856	3-phosphoglycerate	Carbohydrate	Glycolysis, Gluconeogenesis, and Pyruvate Metabolism	1414	LC/MS Neg	132	583	184.986	80731-10-8	724	10669764	C00597	HMDB00807	0.7405	1.0923	0.9466	1.253	0.7891	1.3742	0.9595	1.2036	0.96	1.0251	1.503	0.9749	1.1043	0.9451	1.2492	0.8994
2788	3-ureidopropionate	Nucleotide	Pyrimidine Metabolism, Uracil containing	3155	LC/MS Pos Early	1053	875	133.061	462-88-4	111	109	C02642	HMDB00026	1.1101	0.6235	1.3421	1.8425	1.1706	0.8263	2.0996	1.5587	0.8028	0.7624	1.6831	1.0424	0.9576	0.7799	0.9004	0.8896
409	4-acetamidobutanoate	Amino Acid	Polyamine Metabolism	1558	LC/MS Pos Early	1113	1350	146.081	3025-96-5	18189	17180	C02946	HMDB03681	1.3891	1.0332	1.3518	1.0954	0.6731	0.8952	1.4592	0.9668	1.2496	0.9435	1.3077	0.9625	0.4845	1.0975	0.6485	0.7314
414	4-guanidinobutanoate	Amino Acid	Guanidino and Acetamido Metabolism	15681	LC/MS Pos Early	100000096	2320	146.092	463-003;463-00-3	500	486	C01035	HMDB03464	0.8368	1.366	1.7809	0.9014	1.4902	0.9854	1.9424	2.06	0.3794	0.6718	1.0146	1.6852	1.2631	0.4147	0.4007	0.6892
1376	4-hydroxy-2-nonenal	Lipid	Fatty Acid, Oxidized	38309	LC/MS Neg	143	4745	155.108	75899-68-2;128946-65-6	1693	1630		HMDB04362	1	0.975	1.8941	0.8299	0.8299	0.8299	0.8299	0.8299	0.8299	0.8299	1.4495	0.8299	0.8299	0.8299	0.8299	0.8299
428	4-hydroxy-nonenal-glutathione	Amino Acid	Glutathione Metabolism	48504	LC/MS Neg	100006240	3387.5	462.192	99927-70-5					9.3106	5.045	4.8246	0.2338	0.3465	0.3036	1.0331	0.3708	3.2049	1.8478	5.7362	0.2612	0.2721	0.2338	0.2338	0.9669
49	4-hydroxyglutamate	Amino Acid	Glutamate Metabolism	40499	LC/MS Pos Early	100002544	1141	164.055	2485-33-8	439902	388936	C03079	HMDB01344	0.8637	1.4165	1.8346	1.3183	1.3944	0.6059	1.0062	1.2744	1.2051	0.7279	1.3294	0.6545	0.7207	0.9938	0.4105	0.7128
77	4-imidazoleacetate	Amino Acid	Histidine Metabolism	32349	LC/MS Polar	100001207	2236	125.036	645-65-8	96215	86856	C02835	HMDB02024	4.9125	5.5507	2.5046	0.7133	0.9914	0.4801	1.3721	1.235	0.8878	1.0086	0.5955	0.8932	1.0465	0.7987	1.0101	0.7802
268	4-methyl-2-oxopentanoate	Amino Acid	Leucine, Isoleucine and Valine Metabolism	22116	LC/MS Neg	100000551	2170	129.056	816-66-0	70	69	C00233	HMDB00695	0.8142	0.9781	0.6645	0.9571	0.7763	1.3656	1.0311	0.8087	0.8647	1.4965	1.388	1.6074	0.7261	2.268	1.0219	1.751
101	5-aminovalerate	Amino Acid	Lysine Metabolism	18319	LC/MS Pos Early	100000454	2220	118.086	660-88-8	138	135	C00431	HMDB03355	0.4331	0.4331	0.4331	0.4331	0.4331	0.4331	0.4331	1	0.4331	0.4331	0.4331	1.8719	0.4331	0.4331	0.4331	0.4331
1062	5-dodecenoate (12:1n7)	Lipid	Medium Chain Fatty Acid	33968	LC/MS Neg	100001232	5224	197.155	2430-94-6	5312378	4471803		HMDB00529	0.8213	0.8221	1.3046	0.9689	1.6049	0.8134	1.3117	1.0784	0.8828	1.2136	1.0311	1.1376	1.0598	0.7162	0.8568	0.6727
85	5-hydroxylysine	Amino Acid	Lysine Metabolism	15685	LC/MS Pos Early	100000054	2790	163.108	13204-98-3	1029	1002	C16741	HMDB00450	0.8133	2.2385	0.7488	1.691	0.7336	1.33	0.8712	0.7073	1.0534	1.8462	0.5444	1.3714	1.0356	0.9644	0.6314	1.3113
2809	5-methyl-2'-deoxycytidine	Nucleotide	Pyrimidine Metabolism, Cytidine containing	38159	LC/MS Pos Early	100002300	2303	242.114	838-07-3	440055	389065	C03592	HMDB02224	0.8489	0.8776	1.1352	1.0664	0.4591	0.8175	1.0479	1.0792	1.593	0.7751	0.8524	0.7741	0.9521	1.2715	1.2253	1.1496
2801	5-methylcytidine	Nucleotide	Pyrimidine Metabolism, Cytidine containing	22119	LC/MS Pos Early	100000763	2227	258.108	2140-61-6	92918	83877		HMDB00982	0.7409	0.7409	0.7409	0.863	0.7409	1.1171	1.0739	0.8112	0.9692	0.7409	1.0308	0.7409	0.7409	1.3873	0.9685	1.0402
405	5-methylthioadenosine (MTA)	Amino Acid	Polyamine Metabolism	1419	LC/MS Pos Early	212	2752	298.097	2457-80-9	439176	388321	C00170	HMDB01173	1.1471	1.3015	0.9227	0.934	1.0523	0.9509	1.0417	1.0052	0.8439	1.1403	0.9853	1.2071	0.893	0.9028	1.1813	0.9948
424	5-oxoproline	Amino Acid	Glutathione Metabolism	1494	LC/MS Pos Early	1021	1044	130.05	98-79-3	7405	7127	C01879	HMDB00267	0.8719	1.7571	1.3029	1.3072	1.2408	0.655	1.2253	1.1863	0.7899	0.8664	0.9464	1.2258	1.0169	0.9831	0.8039	0.6789
865	6-phosphogluconate	Carbohydrate	Pentose Phosphate Pathway	15442	LC/MS Neg	100000341	583.9	275.017	921-62-0;53411-70-4	91493	82615	C00345	HMDB01316	0.9385	0.6549	0.8745	0.8668	0.554	1.4868	0.8368	1.2592	1.0615	1.3464	1.0989	0.9192	0.9046	1.6239	1.1908	1.2545
1913	7-alpha-hydroxy-3-oxo-4-cholestenoate (7-Hoca)	Lipid	Sterol	36776	LC/MS Neg	100001609	5288.1	429.301	115538-85-7	3081085	2338765	C17337	HMDB12458	5.3101	1.021	1.5835	0.7382	1.5752	0.9275	1.1326	2.5078	0.3766	1.0393	1.1845	0.9182	0.979	0.9344	0.4519	0.837
1945	7-hydroxycholesterol (alpha or beta)	Lipid	Sterol	47890	LC/MS Pos Late	100005999	1930	367.336						7.8057	2.9182	4.1065	0.2398	0.5959	0.7644	1	0.3921	1.7846	1.0785	14.3363	0.1514	0.3008	0.1514	0.3974	1.3745
2742	7-methylguanine	Nucleotide	Purine Metabolism, Guanine containing	35114	LC/MS Pos Early	100001456	2175	166.072	578-76-7	11361	10883	C02242	HMDB00897	1.0468	0.9415	1.0968	1.0968	1.2116	0.984	1.4296	1.1646	0.9125	0.9259	1.016	0.7966	0.9812	0.8936	1.2043	0.9114
1257	acetyl CoA	Lipid	Fatty Acid Metabolism	43840	LC/MS Neg	1830	1691	403.556	102029-73-2	444493	392413	C00024	HMDB01206	2.1402	2.6819	0.966	0.8878	0.7988	1.0256	1.2208	1.4142	1.1852	0.8674	0.9744	0.8928	0.7931	0.7937	1.0428	1.3228
1285	acetylcarnitine	Lipid	Fatty Acid Metabolism(Acyl Carnitine)	32198	LC/MS Pos Early	100000802	2282	204.123	5080-50-2	1	5406074	C02571	HMDB00201	1.0469	1.1289	1.3961	0.8967	1.0362	0.8451	1.1691	1.1095	0.6216	1.035	1.098	0.9235	0.965	0.764	0.8339	0.9232
1050	acetylphosphate	Energy	Oxidative Phosphorylation	15488	LC/MS Polar	1211	4013.9	138.98	94249-01-1	186	181	C00227	HMDB01494	0.6685	0.9096	1.0067	0.9807	0.8985	2.2161	0.8798	0.9933	0.9388	1.0585	1.2599	0.8052	1.1996	1.3705	1.2653	1.2233
2707	adenine	Nucleotide	Purine Metabolism, Adenine containing	554	LC/MS Pos Early	880	2221	136.062	73-24-5	190	185	C00147	HMDB00034	1.1874	1.3068	0.8808	0.7614	0.8146	1.8663	0.9533	1.177	1.0467	1.2096	0.7574	0.9035	1.0742	0.7857	0.8856	1.2435
2706	adenosine	Nucleotide	Purine Metabolism, Adenine containing	555	LC/MS Neg	798	2075.4	134.047	58-61-7	60961	54923	C00212	HMDB00050	1.2825	1.0992	1.4991	1.2273	1.3714	0.5885	1.1641	1.3127	0.8898	0.9127	1.0873	0.7393	0.7613	0.5542	0.4581	0.4639
2701	adenosine 2'-monophosphate (2'-AMP)	Nucleotide	Purine Metabolism, Adenine containing	36815	LC/MS Pos Early	100001694	1150	348.07	130-49-4	94136		C00946	HMDB11617	1.3686	1.0721	0.9666	1.3665	1.3492	1.0884	1.0334	1.1149	0.6798	0.9501	0.9097	0.5093	0.7119	1.0372	0.4319	0.395
2702	adenosine 3',5'-cyclic monophosphate (cAMP)	Nucleotide	Purine Metabolism, Adenine containing	2831	LC/MS Neg	207	1952.2	328.045	60-92-4	6076	268	C00575	HMDB00058	1.0184	0.8009	1.9078	1.5146	0.6605	0.6605	0.6605	0.6605	0.9816	1.6742	1.8176	1.7433	0.9069	0.9133	0.7621	0.6605
2704	adenosine 3',5'-diphosphate	Nucleotide	Purine Metabolism, Adenine containing	15691	LC/MS Neg	1214	575	426.022	75431-54-8	159296	19951095	C00054	HMDB00061	1.1858	1.8655	0.434	1.4327	2.03	1.0624	1.1773	1.2292	0.8238	0.9376	0.9002	0.434	0.5414	0.7547	0.7289	0.434
2700	adenosine 3'-monophosphate (3'-AMP)	Nucleotide	Purine Metabolism, Adenine containing	35142	LC/MS Pos Early	100001449	1097	348.07	84-21-9	41211	10463793	C01367	HMDB03540	1.2451	1.2417	1.5895	1.1556	0.0811	0.596	0.0811	0.0811	1.0135	0.5434	0.9865	0.8344	0.0811	0.0811	0.0811	0.0811
2698	adenosine 5'-diphosphate (ADP)	Nucleotide	Purine Metabolism, Adenine containing	3108	LC/MS Polar	208	4393	426.022	20398-34-9	6022	5800	C00008	HMDB01341	1.0188	0.88	1.2118	0.7524	1.3827	0.9346	1.6097	1.9877	1.5332	0.8631	0.88	0.9812	0.849	0.6442	2.2074	1.3924
2846	adenosine 5'-diphosphoribose (ADP-ribose)	Cofactors and Vitamins	Nicotinate and Nicotinamide Metabolism	558	LC/MS Neg	215	920	558.064	68414-18-6	192	3674071	C00301	HMDB01178	1.3458	0.6097	0.9726	0.6169	0.6152	0.7013	1.011	1.1277	1.3361	0.7102	1.1389	1.258	1.2311	0.3926	1.6717	0.989
2699	adenosine 5'-monophosphate (AMP)	Nucleotide	Purine Metabolism, Adenine containing	32342	LC/MS Pos Early	209	1013	348.07	149022-20-8	6083	10239183	C00020	HMDB00045	0.8755	1.0338	1.3754	0.9494	1.1874	0.7912	1.0962	0.7401	0.9749	0.7815	1.0251	1.2499	1.1258	1.084	0.9232	0.8123
1114	adrenate (22:4n6)	Lipid	Polyunsaturated Fatty Acid (n3 and n6)	32980	LC/MS Neg	100001193	5678	331.264	2091-25-0	5497181	4445971	C16527	HMDB02226	1.1164	1.5068	1.0914	0.5382	2.4466	0.8149	1.5075	0.7624	1.1012	0.7951	2.6494	0.7938	0.9466	1.0534	0.9095	0.3287
27	alanine	Amino Acid	Alanine and Aspartate Metabolism	1126	LC/MS Pos Early	811	1700	90.055	56-41-7	5950	5735	C00041	HMDB00161	1.6616	1.1901	1.2027	0.9265	0.7784	0.8327	1.382	1.0399	1.0205	0.8527	1.2523	0.7443	0.7882	0.9333	1.1538	0.9795
462	alanylleucine	Peptide	Dipeptide	37093	LC/MS Pos Early	100001890	3055	203.139	1638-60-4	259583	227831		HMDB28691	1.2942	0.7517	0.7895	0.9368	0.7832	1.2223	0.8657	0.4141	1.8037	0.6207	1.3968	0.2885	1.0632	1.6981	1.0705	1.3195
2694	allantoin	Nucleotide	Purine Metabolism, (Hypo)Xanthine/Inosine containing	1107	LC/MS Polar	1002	1672	157.037	97-59-6	204	199	C02350	HMDB00462	0.7901	0.9314	1.0526	0.8851	0.838	0.9801	1.2484	1.1611	1.1577	1.0817	1.433	1.0199	1.2525	0.7966	0.8955	0.8181
313	alpha-hydroxyisocaproate	Amino Acid	Leucine, Isoleucine and Valine Metabolism	22132	LC/MS Neg	100000706	1840	131.071	10303-64-7	83697	75520	C03264	HMDB00746	1	0.4628	0.4628	0.8899	0.5684	0.5735	0.4628	1.1167	0.4628	0.4628	1.237	0.9545	0.4628	1.545	1.2514	1.3124
283	alpha-hydroxyisovalerate	Amino Acid	Leucine, Isoleucine and Valine Metabolism	46537	LC/MS Polar	100001300	1052	117.056	600-37-3	99823	90190		HMDB00407	1.1162	0.5949	0.5143	0.4056	0.5918	1.1483	0.7076	0.4506	1.1571	1.4505	1.0123	1.0143	0.6582	1.819	0.9877	1.6356
1033	alpha-ketoglutarate	Energy	TCA Cycle	528	LC/MS Polar	93	2700	145.014	305-72-6;328-50-7;22202-68-2	51	50	C00026	HMDB00208	0.7631	0.7046	1.0276	1.0513	1.286	0.7073	1.6446	1.9833	1.0821	0.7364	1.0336	0.8533	0.8893	0.9794	0.9365	1.0206
2866	alpha-tocopherol	Cofactors and Vitamins	Tocopherol Metabolism	1561	LC/MS Pos Late	1105	2522	430.378	59-02-9;10191-41-0	14985	14265	C02477	HMDB01893	0.1463	0.1463	0.1463	1.6093	1.2672	0.866	0.8127	0.9909	0.263	1.0571	0.1463	1.4823	1.2717	0.8181	1.2023	1
451	anserine	Peptide	Dipeptide Derivative	15747	LC/MS Pos Early	100000044	2924	241.13	10030-52-1	112072	100482	C01262	HMDB00194	0.9523	0.9739	1.2445	1.0017	1.0681	0.9235	1.1335	0.9862	1.0283	0.8868	1.2499	0.9154	1.0581	0.7025	1.1216	0.9983
899	arabitol/xylitol	Carbohydrate	Pentose Metabolism	48885	LC/MS Polar	100006430	1932.4	151.061						0.9404	1.0846	0.9609	1.1513	0.8868	0.7076	1.123	1.7705	1.0391	0.8935	1.3447	1.3434	1.646	0.7374	0.8263	0.9198
901	arabonate/xylonate	Carbohydrate	Pentose Metabolism	48255	LC/MS Polar	100006115	2664.6	165.04						0.9961	0.7523	0.9544	0.9496	0.7198	0.7816	1.9206	2.1341	1.0039	1.2478	1.3593	1.1987	1.2879	0.9704	0.8888	1.5435
1083	arachidate (20:0)	Lipid	Long Chain Fatty Acid	1118	LC/MS Neg	893	6295	311.296	506-30-9	10467	10035	C06425	HMDB02212	1.1401	1.1612	1.0865	0.7679	1.2154	0.9226	0.9827	0.9446	1.011	0.989	2.2331	1.0412	0.8724	1.0257	0.8559	0.7603
1113	arachidonate (20:4n6)	Lipid	Polyunsaturated Fatty Acid (n3 and n6)	1110	LC/MS Neg	229	5535	303.233	506-32-1	444899	392692	C00219	HMDB01043	1.2567	0.7674	0.847	0.5183	1.1033	0.9903	1.0152	1.1721	1.3172	1.051	3.0328	1.0097	0.8881	0.7715	0.5504	0.5333
362	arginine	Amino Acid	Urea cycle; Arginine and Proline Metabolism	1638	LC/MS Pos Early	231	2825	175.119	1119-34-2	232	227	C00062	HMDB00517	0.8913	2.2403	0.4118	0.9605	0.7624	2.2408	1.0395	0.8961	1.4096	1.5282	0.3101	0.8775	1.192	1.055	1.0697	0.7519
368	argininosuccinate	Amino Acid	Urea cycle; Arginine and Proline Metabolism	15497	LC/MS Pos Early	232	2745	291.13	156637-58-0	16950;828	805	C03406	HMDB00052	1.0387	4.4652	0.5003	0.6216	0.852	1.9019	0.9613	1.105	1.9586	2.1584	0.3737	0.7107	0.7981	1.4516	0.8292	1.0755
32	asparagine	Amino Acid	Alanine and Aspartate Metabolism	512	LC/MS Pos Early	917	1225	133.061	70-47-3	6267	6031	C00152	HMDB00168	1.0508	1.5481	1.2333	1.6834	0.7899	0.5997	0.8129	1.4615	0.9533	0.9141	1.2587	1.0592	0.7095	0.9933	1.0067	0.7899
30	aspartate	Amino Acid	Alanine and Aspartate Metabolism	443	LC/MS Pos Early	234	1165	134.045	56-84-8	5960	5745	C00049	HMDB00191	0.9936	1.5217	1.0064	1.5169	1.1778	0.831	0.937	0.7594	1.4054	1.3121	1.0554	1.0903	0.6296	0.7154	0.8714	0.8215
1200	azelate (nonanedioate)	Lipid	Fatty Acid, Dicarboxylate	18362	LC/MS Polar	2029	2520	187.098	123-99-9	2266	2179	C08261	HMDB00784	2.8805	1.8127	2.0808	0.4077	0.6658	0.6299	0.918	0.984	2.257	1.5964	2.1525	1.016	1.1473	0.7103	0.6273	0.7914
1873	behenoyl sphingomyelin (d18:1/22:0)*	Lipid	Sphingolipid Metabolism	48492	LC/MS Pos Late	100006294	3083	787.669						1.0439	0.9946	1.1627	1.0567	1.0054	1.0976	0.9412	1.4307	0.9184	0.7514	0.859	0.9692	1.0237	1.0241	0.9201	0.9101
2945	benzoate	Xenobiotics	Benzoate Metabolism	15778	LC/MS Neg	100000008	1750	121.029	65-85-0	243	238	C00180	HMDB01870	0.9591	0.3074	1.2342	3.5765	1.333	0.777	0.9186	1.3693	0.3184	0.7592	0.2768	0.9105	1.1109	1.1359	3.7704	1.0409
2789	beta-alanine	Nucleotide	Pyrimidine Metabolism, Uracil containing	55	LC/MS Pos Early	244	1939	90.055	56-41-7;107-95-9	239	234	C00099	HMDB00056	2.5089	0.5221	0.915	1.1029	0.8139	0.8365	1.4554	1.304	2.3981	0.6028	1.1601	0.6869	2.6334	0.8284	0.7198	1.085
276	beta-hydroxyisovalerate	Amino Acid	Leucine, Isoleucine and Valine Metabolism	12129	LC/MS Polar	1442	1149.8	117.056	625-08-1	69362	62571		HMDB00754	1.1731	0.9148	1.0711	0.9828	0.853	0.9626	1.0972	1.0863	0.9978	0.7806	1.0825	0.9099	0.8153	1.3384	1.0806	1.0022
277	beta-hydroxyisovaleroylcarnitine	Amino Acid	Leucine, Isoleucine and Valine Metabolism	35433	LC/MS Pos Early	100001594	2584	262.165	99159-87-2		21403176			0.8482	0.7951	1.0178	0.909	0.6925	1.2001	0.7965	1.0427	0.9822	1.1231	1.0601	1.1119	0.7233	1.4914	0.7196	1.5942
6	betaine	Amino Acid	Glycine, Serine and Threonine Metabolism	3141	LC/MS Pos Early	799	1064	118.086	107-43-7	247	24219951173	C00719	HMDB00043	0.5543	1.3528	0.9725	1.5064	1.1801	0.9971	1.5461	2.6363	0.3806	0.9316	0.6236	1.0029	1.7499	0.7146	0.6902	1.0038
1268	butyrylcarnitine	Lipid	Fatty Acid Metabolism (also BCAA Metabolism)	32412	LC/MS Pos Early	100001054	2860	232.154	25576-40-3	439829	184820	C02862	HMDB02013	1.3553	0.6267	1.1586	1.2786	1.6198	0.8392	1.4034	1.0007	0.4601	1.1287	1.2258	0.9455	0.9993	0.6925	0.8576	0.4943
258	C-glycosyltryptophan	Amino Acid	Tryptophan Metabolism	48782	LC/MS Pos Early	100006379	2685	367.15	180509-18-6	10981970	9157171			1.1231	0.629	1.112	1.0668	1.0185	0.8657	0.9815	1.0202	0.9583	0.8717	0.8104	0.8017	1.0787	0.8331	1.0752	1.2678
1058	caprate (10:0)	Lipid	Medium Chain Fatty Acid	1642	LC/MS Neg	888	5090.7	171.139	112-37-8	2969	2863	C01571	HMDB00511	1.0092	0.7936	1.0689	1.0291	0.9482	0.9638	1.0686	0.9581	0.9206	0.9709	0.9949	1.0832	1.0051	1.2971	1.0656	0.7965
1054	caproate (6:0)	Lipid	Medium Chain Fatty Acid	32489	LC/MS Neg	926	2713.7	115.076	142-62-1	8892	8552	C01585	HMDB00535	3.6039	3.1267	4.6371	0.5476	0.6917	1.0715	1.3878	0.4855	3.0317	1.0461	5.4401	0.8809	0.9186	0.8419	0.5307	0.9539
1056	caprylate (8:0)	Lipid	Medium Chain Fatty Acid	32492	LC/MS Neg	932	4362	143.108	124-07-2	379	370	C06423	HMDB00482	0.3056	0.3056	0.3056	0.3056	0.3056	0.7509	1.2141	0.3056	0.3056	1.7509	0.8368	3.3397	1	0.3056	0.3056	0.3056
1313	carnitine	Lipid	Carnitine Metabolism	15500	LC/MS Pos Early	100000007	1978	162.112	461-05-2	10917	10455	C00318	HMDB00062	0.956	1.2638	1.3146	1.1667	1.2284	0.8699	0.9633	0.9451	0.8808	1.1285	1.081	1.0367	1.108	0.8519	0.7595	0.9129
448	carnosine	Peptide	Dipeptide Derivative	1768	LC/MS Pos Early	249	2942	227.114	305-84-0	439224	388363	C00386	HMDB00033	0.9422	0.9306	1.0043	0.8709	0.9645	1.091	0.9957	0.9412	1.1023	1.02	1.0597	0.909	0.9577	1.1786	1.0942	1.034
2073	chenodeoxycholate	Lipid	Primary Bile Acid Metabolism	1563	LC/MS Neg	1123	5264	391.285	474-24-9;474-25-9	10133		C02528	HMDB00518	6.7954	2.1351	2.0169	0.5479	0.5212	0.6427	1.8738	3.0904	0.7091	0.7023	1.5895	0.8801	0.5995	0.635	1.1199	2.0881
1470	chiro-inositol	Lipid	Inositol Metabolism	37112	LC/MS Polar	100001859	3191.2	225.062	643-12-9		10254647	C19891	HMDB34220	1	0.9281	2.1718	1.3243	0.6308	1.4052	0.7223	4.8138	0.6308	0.7444	0.8036	1.6915	3.0052	0.924	0.6308	0.6308
1903	cholesterol	Lipid	Sterol	63	LC/MS Pos Late	266	2707	369.352	57-88-5	11025495	4937803	C00187	HMDB00067	1.3724	1.0824	0.945	0.9935	1.4851	0.881	1.0062	1.3181	1.1944	1.0175	0.9265	0.7879	0.9938	0.9513	0.9788	1.0459
1497	choline	Lipid	Phospholipid Metabolism	15506	LC/MS Pos Early	1256	1961	104.107	67-48-1	305	149278	C00114	HMDB00097	0.624	0.6217	1.2663	1.057	1.2129	0.9012	1.1	1.2374	1.023	0.9436	1.2659	0.977	0.8075	0.8679	1.2681	0.9554
1498	choline phosphate	Lipid	Phospholipid Metabolism	34396	LC/MS Pos Early	267	700	184.073	72556-74-2	1014	119298	C00588	HMDB01565	1.1937	1.0969	0.9693	1.2579	1.1521	0.9788	1.0162	0.9838	1.1073	1.0917	0.8985	1.461	0.8846	0.8925	0.7782	0.8931
1294	cis-4-decenoyl carnitine	Lipid	Fatty Acid Metabolism(Acyl Carnitine)	38178	LC/MS Pos Late	100002259	1057	314.233	98930-66-6					0.0691	0.303	0.9879	1.0548	1.6762	0.7835	1.5999	1.0766	0.6835	1.9494	0.85	1.0121	1.2846	0.5887	1.8685	0.3968
67	cis-urocanate	Amino Acid	Histidine Metabolism	40410	LC/MS Pos Early	100003425	2406	139.05	7699-35-6	1549103	1266070			0.697	0.697	1.7412	0.697	1.0432	0.9376	0.697	0.9568	1.3451	0.927	1.1687	1.653	1.7358	0.8024	0.8096	0.697
1027	citrate	Energy	TCA Cycle	1564	LC/MS Neg	1124	582	191.02	77-92-9	311	305	C00158	HMDB00094	3.171	4.5917	1.018	1.0182	0.7264	1.096	0.982	0.9452	1.3001	1.2652	1.6177	0.6587	0.4909	0.8419	0.8688	0.851
367	citrulline	Amino Acid	Urea cycle; Arginine and Proline Metabolism	2132	LC/MS Pos Early	391	1520	176.103	372-75-8	9750	810	C00327	HMDB00904	1.0271	1.7018	1.0567	1.4591	0.9954	0.8844	1.0046	1.1876	0.8411	0.8902	1.0347	0.8921	1.6271	0.7371	0.7889	0.7058
2856	coenzyme A	Cofactors and Vitamins	Pantothenate and CoA Metabolism	46322	LC/MS Neg	270	1448	382.55	85-61-0;18439-24-2	317	311	C00010	HMDB01423	1.2635	1.4106	0.5511	0.7997	0.7743	1.1682	0.9993	1.0357	1.3784	1.0007	0.9302	0.7849	0.8718	1.2561	0.9234	1.3474
391	creatine	Amino Acid	Creatine Metabolism	27718	LC/MS Pos Early	1221	1947	132.077	57-00-1	586	566	C00300	HMDB00064	0.9615	0.9239	1.0247	0.9434	0.9977	0.9681	0.9592	0.991	1.0593	1.0433	1.0023	1.04	1.039	1.0076	0.9946	1.0292
392	creatinine	Amino Acid	Creatine Metabolism	513	LC/MS Pos Early	275	2055	114.066	60-27-5	588	568	C00791	HMDB00562	0.8199	1.0226	1.0144	0.8684	0.9485	0.9484	0.9898	0.8665	0.919	1.0816	1.0102	1.1549	1.2383	0.9596	1.0991	1.149
342	cysteine	Amino Acid	Methionine, Cysteine, SAM and Taurine Metabolism	1868	LC/MS Pos Early	800	1488	122.027	52-90-4;56-89-3	5862	5653	C00097	HMDB00574	0.4735	0.4898	0.3345	0.7847	1.2254	1.3751	0.9733	1.165	1.21	0.9635	0.3116	1.2426	1.124	1.9649	1.0267	0.9513
419	cysteine-glutathione disulfide	Amino Acid	Glutathione Metabolism	35159	LC/MS Pos Early	100001437	2465	427.095	13081-14-6	4247235	3455404		HMDB00656	2.9117	0.9088	3.3237	0.3761	0.8149	0.3761	0.8405	1.8093	1.9756	0.3761	2.3797	0.5301	0.3761	1	0.3761	0.3761
422	cysteinylglycine	Amino Acid	Glutathione Metabolism	35637	LC/MS Pos Early	278	2132	179.048	19246-18-5	439498	58762	C01419	HMDB00078	0.7226	0.864	0.2177	0.2177	1.1255	1.7007	0.9904	0.7076	1.194	1.8774	0.2177	1.0096	0.8988	2.2292	1.036	0.9696
2798	cytidine	Nucleotide	Pyrimidine Metabolism, Cytidine containing	514	LC/MS Pos Early	827	2124	244.093	65-46-3	6175	5940	C00475	HMDB00089	1.0724	0.973	1.1991	0.8667	1.1002	0.802	0.9955	1.0045	1.3416	1.2932	0.9903	1.041	0.6342	1.0861	0.7047	0.7178
1499	cytidine 5'-diphosphocholine	Lipid	Phospholipid Metabolism	34418	LC/MS Pos Early	1220	725	489.115	33818-15-4	13804	21531769	C00307	HMDB01413	1.58	1.2081	0.8674	0.9999	0.7451	1.0862	0.7871	0.8322	1.0102	1.0001	1.2124	0.7581	0.628	0.9519	1.0605	1.0176
2795	cytidine 5'-monophosphate (5'-CMP)	Nucleotide	Pyrimidine Metabolism, Cytidine containing	2372	LC/MS Pos Early	282	835	324.059	63-37-6	6131	5414497	C00055	HMDB00095	1.0044	0.8672	1.1654	1.1115	0.848	0.8619	0.87	0.9415	0.9956	1.2833	0.9181	1.0439	1.2255	0.889	1.0179	1.2112
987	cytidine 5'-monophospho-N-acetylneuraminic acid	Carbohydrate	Nucleotide Sugar	36831	LC/MS Polar	1223	3900	613.14	3063-71-6	448209		C00128	HMDB01176	1.4186	0.636	1.0427	1	0.636	0.636	0.636	0.636	1.1672	0.7611	1.5576	1.2705	0.9582	0.9577	0.636	0.7643
1505	cytidine-5'-diphosphoethanolamine	Lipid	Phospholipid Metabolism	34410	LC/MS Polar	100001407	4210	445.053	72842-05-8	123727	287	C00570	HMDB01564	1.4453	1.1173	0.9728	1.1483	1.0284	1.3382	0.7887	1.1037	0.8844	1.1018	0.9743	1.0257	0.7716	0.878	0.8579	0.8616
1292	decanoylcarnitine	Lipid	Fatty Acid Metabolism(Acyl Carnitine)	33941	LC/MS Pos Late	100001251	1130	316.248	1492-27-9	10245190	8420677		HMDB00651	0.0853	0.0651	1.1484	0.9975	1.3309	0.6859	1.2555	1.0025	0.3182	0.7911	1.1659	1.1317	1.4358	0.1941	1.2011	0.1572
2861	dehydroascorbate	Cofactors and Vitamins	Ascorbate and Aldarate Metabolism	34302	LC/MS Neg	301	739.6	173.009	490-83-5	835	812	C05422	HMDB01264	0.7467	1.2409	0.5616	1.0693	0.9303	1.2091	1.2175	1.1403	0.9219	1.1428	0.7125	1.0724	0.5007	0.9307	1.1099	0.8767
1312	deoxycarnitine	Lipid	Carnitine Metabolism	36747	LC/MS Pos Early	100001662	2052	146.118	6249-56-5	134	705	C01181	HMDB01161	0.7604	1.2486	1.2564	1.1098	1.6964	0.8258	2.0698	1.9242	0.5079	0.8984	1.1016	0.8592	2.0015	0.6428	0.7494	0.76
2087	deoxycholate	Lipid	Secondary Bile Acid Metabolism	1114	LC/MS Neg	302	5294	391.285	83-44-3	222528	389318	C04483	HMDB00626	0.7813	0.7813	0.7813	0.7813	0.7813	0.7813	0.7813	0.7813	0.7813	0.7813	0.7813	0.7813	1.2187	0.7813	0.7813	0.7813
1117	dihomo-linoleate (20:2n6)	Lipid	Polyunsaturated Fatty Acid (n3 and n6)	17805	LC/MS Neg	1231	5730	307.264	2091-39-6	6439848	4944228	C16525	HMDB05060	1.6432	1.4428	1.1488	0.7938	2.1917	0.8031	1.5605	0.9824	1.2426	1.0176	2.054	0.9729	0.9213	0.8461	0.9445	0.5737
1112	dihomo-linolenate (20:3n3 or n6)	Lipid	Polyunsaturated Fatty Acid (n3 and n6)	35718	LC/MS Neg	100001739	5596	305.249	17046-59-2	5280581	4471954	C03242	HMDB02925	1.2943	1.0199	0.9859	0.6702	1.2507	0.8755	1.34	1.1765	1.0807	1.0141	2.1946	0.9686	0.6951	0.8351	0.8546	0.5874
851	dihydroxyacetone phosphate (DHAP)	Carbohydrate	Glycolysis, Gluconeogenesis, and Pyruvate Metabolism	15522	LC/MS Pos Early	309	539	171.005	102783-56-2	668	3833110	C00111	HMDB01473	1.3288	0.9563	0.9778	0.7696	1.0137	0.8668	1.1378	1.4483	1.3862	1.0399	0.6658	1.0675	0.9863	0.8278	0.839	1.1286
374	dimethylarginine (SDMA + ADMA)	Amino Acid	Urea cycle; Arginine and Proline Metabolism	36808	LC/MS Pos Early	100001810	2850	203.15	102783-24-4	123831	110375	C03626	HMDB01539	0.9228	1.9155	0.9914	1.2783	0.7994	1.3439	1.43	0.9928	1.0815	1.5089	0.5502	0.9499	1.0072	0.8003	0.8454	1.0396
5	dimethylglycine	Amino Acid	Glycine, Serine and Threonine Metabolism	5086	LC/MS Pos Early	806	1104	104.071	1118-68-9	673	653	C01026	HMDB00092	0.9623	0.6846	1.7376	4.6506	0.482	0.5351	1.2543	1.4232	1.1433	1.3004	1.0377	0.9284	0.5025	0.5566	0.8685	1.3921
1116	docosadienoate (22:2n6)	Lipid	Polyunsaturated Fatty Acid (n3 and n6)	32415	LC/MS Neg	100001182	6034	335.296	7370-49-2	5282807	4445934	C16533	HMDB61714	1.6967	1.946	1.3963	0.8385	2.288	0.7999	1.9348	0.9924	1.1432	0.9475	1.9965	0.7434	0.8918	1.0076	0.8506	0.5194
1104	docosahexaenoate (DHA; 22:6n3)	Lipid	Polyunsaturated Fatty Acid (n3 and n6)	44675	LC/MS Neg	100000665	5525	327.233	6217-54-5	445580	393183	C06429	HMDB02183	1.4689	0.8154	0.969	0.6016	0.9313	1.0882	1.1575	1.031	1.2439	1.0696	4.0372	1.1717	0.6501	0.6789	0.6248	0.4292
1103	docosapentaenoate (n3 DPA; 22:5n3)	Lipid	Polyunsaturated Fatty Acid (n3 and n6)	32504	LC/MS Neg	100001181	5571	329.249	2234-74-4	6441454		C16513	HMDB01976	1.5442	0.8678	0.6722	0.5335	1.0185	1.1442	0.9815	1.1085	1.326	1.2371	3.0522	1.0717	0.8618	0.7202	0.5064	0.4579
1115	docosapentaenoate (n6 DPA; 22:5n6)	Lipid	Polyunsaturated Fatty Acid (n3 and n6)	37478	LC/MS Neg	100001580	5624.5	329.249	25182-74-5	6441454	4945614	C16513	HMDB01976	0.9701	2.2176	2.0794	1.0299	3.0949	0.8915	2.3645	1.1059	0.9306	0.8509	3.3532	0.8856	0.9204	0.8723	1.0643	0.7887
1102	eicosapentaenoate (EPA; 20:5n3)	Lipid	Polyunsaturated Fatty Acid (n3 and n6)	18467	LC/MS Neg	2050	5450	301.217	10-2005-9;10417-94-4	446284	393682	C06428	HMDB01999	1.1813	0.6533	0.7604	0.6026	1.3057	1.1183	1.108	1.3708	1.4775	0.9003	3.8123	1.0997	0.7158	0.7121	0.6151	0.6008
1086	eicosenoate (20:1)	Lipid	Long Chain Fatty Acid	33587	LC/MS Neg	100001335	5950	309.28		5282768	4445895		HMDB02231	1.4485	1.3859	1.0557	0.726	1.7211	0.8251	1.5966	0.9003	1.0773	0.8939	1.6103	0.7902	0.7476	0.9996	1.0004	0.5991
3208	ergothioneine	Xenobiotics	Food Component/Plant	37459	LC/MS Pos Early	100002154	850	230.096	58511-63-0	3032311	2297320	C05570	HMDB03045	0.5741	0.9181	0.918	1.1865	0.7978	1.0358	1.0782	0.9954	0.9399	1.0046	0.8411	1.1076	0.9122	1.1089	1.0638	1.0377
1091	erucate (22:1n9)	Lipid	Long Chain Fatty Acid	1552	LC/MS Neg	1087	6355.6	337.311	112-86-7	5281116	7924	C08316	HMDB02068	1.7807	1.9274	1.2742	0.804	2.0641	0.9495	1.7382	0.9349	1.31	0.9974	1.7219	0.6594	0.9167	1.0026	0.9577	0.5286
1020	erythronate*	Carbohydrate	Aminosugar Metabolism	42420	LC/MS Polar	100001320	2186	135.03	88759-55-1	2781043	2061231		HMDB00613	0.9209	0.7282	1.0081	0.7817	0.9795	1.1518	1.5288	1.1275	1.0005	0.966	1.5281	0.9914	1.4109	0.8976	0.9995	1.2414
306	ethylmalonate	Amino Acid	Leucine, Isoleucine and Valine Metabolism	15765	LC/MS Polar	2054	2785	131.035	601-75-2	11756	11263		HMDB00622	1.0256	0.8395	1.1716	1.262	0.9744	0.798	0.9744	1.1061	1.0661	0.7772	1.2744	1.086	0.5997	0.7355	0.8662	1.3483
2849	flavin adenine dinucleotide (FAD)	Cofactors and Vitamins	Riboflavin Metabolism	2134	LC/MS Neg	327	2425	784.15	146-14-5;84366-81-4	643975	559059	C00016	HMDB01248	1.3161	1.0318	1.1227	0.7229	1.1788	0.8295	1.2202	1.2307	1.2324	0.9774	0.9432	0.8883	1.0226	0.7441	0.8168	0.7299
947	fructose	Carbohydrate	Fructose, Mannose and Galactose Metabolism	577	LC/MS Polar	878	2022.2	179.056	57-48-7	5984	5764	C00095	HMDB00660	2.0658	0.9836	1.0164	0.6875	0.7776	1.1195	0.8369	0.8258	1.2738	1.2514	1.4452	0.9513	0.8615	1.7111	0.8045	1.254
846	fructose-6-phosphate	Carbohydrate	Glycolysis, Gluconeogenesis, and Pyruvate Metabolism	12021	LC/MS Polar	1232	4261	259.022	103213-47-4	69507	19969987	C05345	HMDB00124	1.5234	0.4487	0.9444	0.6036	0.5468	1.188	0.5275	0.5661	1.3338	1.0632	0.982	0.9054	1.0661	1.4713	1.018	1.1462
1037	fumarate	Energy	TCA Cycle	1643	LC/MS Polar	330	3084	115.004	100-17-8	444972	10197150	C00122	HMDB00134	1.9034	1.2773	0.9792	0.6716	0.9014	0.7867	1.0131	1.0337	1.5085	0.9869	1.2836	0.8328	0.7139	1.0697	0.8094	1.0322
963	galactitol (dulcitol)	Carbohydrate	Fructose, Mannose and Galactose Metabolism	1117	LC/MS Polar	1003	2309.7	181.072	608-66-2	11850	11357	C01697	HMDB00107	0.7784	0.7944	1.3254	1.162	1.2412	0.8766	1.4215	1.4769	1.1091	0.731	1.4134	1.0151	0.9849	0.8278	0.838	0.8391
971	galactonate	Carbohydrate	Fructose, Mannose and Galactose Metabolism	27719	LC/MS Polar	100001026	3085	195.051	299-28-5	128869	114198	C00880	HMDB00565	0.4981	1.0937	0.8809	1.5512	0.4577	1.0938	0.6657	0.6243	0.9063	2.2651	2.0349	1.5152	0.5818	1.1534	0.8923	1.1685
46	gamma-aminobutyrate (GABA)	Amino Acid	Glutamate Metabolism	1416	LC/MS Pos Early	141	2048	104.071	56-12-2	119	116	C00334	HMDB00112	1.1114	0.4753	1.3358	1.186	0.635	0.8188	1.572	1.12	0.9962	0.7223	1.0038	0.5537	1.0507	0.9707	0.3769	1.0631
56	gamma-carboxyglutamate	Amino Acid	Glutamate Metabolism	38754	LC/MS Pos Early	100002679	903	192.05	56271-99-9	40772	37241		HMDB41900	1.1121	0.9228	1.0428	1.2394	0.8377	0.9762	1.0795	1.1709	1.161	0.9409	1.0238	1.0977	0.8115	0.9109	0.7545	0.8473
434	gamma-glutamylglutamate	Peptide	Gamma-glutamyl Amino Acid	36738	LC/MS Pos Early	331	1775	277.103	1116-22-9	92865	83831	C05282	HMDB11737	0.8078	0.8078	1.0032	0.8458	0.9112	1.0775	1	1.734	1.0725	0.8793	0.9322	1.2964	0.9146	1.1147	0.9016	1.1624
435	gamma-glutamylglutamine	Peptide	Gamma-glutamyl Amino Acid	2730	LC/MS Pos Early	1140	1430	276.119	10148-81-9	150914	133013	C05283	HMDB11738	0.7626	1.5173	0.9948	1.0052	1.9425	0.752	1.4322	2.0771	0.7018	1.2616	0.4558	1.5468	0.6314	1.2596	0.6711	0.7926
436	gamma-glutamylglycine	Peptide	Gamma-glutamyl Amino Acid	33949	LC/MS Pos Early	100001294	1535	205.082	1948-29-4	165527	145071		HMDB11667	0.8986	1.2401	0.3367	1.1302	0.5764	1.286	0.9632	1.2526	1.0723	1.1139	0.6942	1.1855	0.5682	0.9379	0.4934	1.0368
437	gamma-glutamylhistidine	Peptide	Gamma-glutamyl Amino Acid	18245	LC/MS Pos Early	1235	2740	285.119	37460-15-4	7017195	5380197			0.8403	1.4707	1.4493	0.3834	0.7353	1.1058	1.1089	0.6583	0.8526	0.5972	1.3664	0.9526	1.0993	0.9419	1.0474	1.1992
439	gamma-glutamylleucine	Peptide	Gamma-glutamyl Amino Acid	18369	LC/MS Pos Early	1268	2991	261.144	2566-39-4	151023	133115		HMDB11171	0.6488	1.3409	1.1056	1.659	0.9787	0.6518	1.2139	1.0213	0.9219	0.9249	1.3979	1.942	0.7093	1.2191	0.6465	0.9285
3141	gluconate	Xenobiotics	Food Component/Plant	587	LC/MS Polar	338	2922	195.051	527-07-1	10690	10240	C00257	HMDB00625	0.8612	0.5953	0.6733	0.6925	0.6118	1.0803	1.0445	1.0143	1.2017	1.0327	0.9857	0.954	0.9073	1.9774	1.0223	1.4717
993	glucosamine-6-phosphate	Carbohydrate	Aminosugar Metabolism	580	LC/MS Polar	290	4521.5	258.038	3616-42-0	439217	8013767	C00352	HMDB01254	1.0582	0.5535	0.9229	0.725	0.613	1.062	0.6982	0.7492	1.0918	1.0018	0.9991	0.9359	1.0106	1.2302	1.0009	1.0679
842	glucose	Carbohydrate	Glycolysis, Gluconeogenesis, and Pyruvate Metabolism	20488	LC/MS Polar	572	2342	179.056	50-99-7	79025	71358	C00031	HMDB00122	1.02	0.983	0.983	0.9028	0.7532	1.0348	1.0718	0.8594	0.9436	1.0187	1.11	1.2918	0.9433	1.1107	0.8506	1.017
843	glucose 6-phosphate	Carbohydrate	Glycolysis, Gluconeogenesis, and Pyruvate Metabolism	31260	LC/MS Polar	291	4537	259.022	103192-55-8	5958	19952394	C00668	HMDB01401	1.2038	0.4895	0.9831	0.6575	0.5513	1.0802	0.6379	0.7018	1.0468	1.0177	1.0193	0.8876	0.9647	1.2852	1.0169	1.1388
997	glucuronate	Carbohydrate	Aminosugar Metabolism	15443	LC/MS Polar	100000257	3233.3	193.035	207300-70-7	444791	58552	C00191	HMDB00127	0.7809	0.8155	0.9468	1	0.4418	1.1263	0.961	1.5817	0.8283	0.6328	1.1931	1.2331	1.106	0.4418	1.2287	1.2591
41	glutamate	Amino Acid	Glutamate Metabolism	57	LC/MS Pos Early	561	1500	148.06	56-86-0	611	591	C00025	HMDB00148	1.0491	0.97	1.2532	1.2044	1.2271	0.7311	1.2663	1.3963	1.0255	0.7376	0.7927	1.0217	0.9193	0.8188	0.9783	0.7492
52	glutamate, gamma-methyl ester	Amino Acid	Glutamate Metabolism	33487	LC/MS Pos Early	100001103	2170	162.076	1499-55-4	68662	66546			1.2849	1.2437	0.9592	0.6844	0.6844	0.8122	1.0481	0.7929	1.0358	1	0.6844	0.6844	0.6844	1.1523	0.9687	0.6844
42	glutamine	Amino Acid	Glutamate Metabolism	53	LC/MS Pos Early	563	1291	147.076	56-85-9	5961	5746	C00064	HMDB00641	1.004	1.9576	1.2093	1.7083	1.4302	0.5775	1.3713	1.3118	0.7391	0.9075	0.8856	1.3875	0.959	0.996	0.6999	0.6532
90	glutarate (pentanedioate)	Amino Acid	Lysine Metabolism	396	LC/MS Polar	339	2900	131.035	110-94-1	743	3618533	C00489	HMDB00661	4.4651	2.9792	3.7134	0.8528	0.4216	0.8277	1.7262	0.6319	2.3835	1.6542	5.3963	0.9308	0.5816	0.3707	1.0692	0.8285
91	glutarylcarnitine (C5)	Amino Acid	Lysine Metabolism	44664	LC/MS Pos Early	100001593	2393	276.144	102636-82-8	71464488	21403175		HMDB13130	0.7937	1.2063	0.3184	2.3612	0.4638	1.2218	1.3437	0.1667	0.7652	2.8916	0.6744	2.5719	0.3035	0.1925	1.3008	1.3886
417	glutathione, oxidized (GSSG)	Amino Acid	Glutathione Metabolism	27727	LC/MS Pos Early	448	2667	613.159	103239-24-3	65359	58835	C00127	HMDB03337	0.993	1.1899	0.4272	0.2586	0.9237	1.3158	0.7619	0.7128	1.2291	1.1026	0.4467	0.5924	1.1169	1.007	1.2725	1.1456
416	glutathione, reduced (GSH)	Amino Acid	Glutathione Metabolism	2127	LC/MS Pos Early	496	2000	308.091	70-18-8	124886	111188	C00051	HMDB00125	0.7074	0.8616	0.3875	0.4426	1.1823	1.3139	1.2514	0.9063	1.3868	1.5563	0.2642	0.9412	0.7597	2.2377	1.2372	1.0588
862	glycerate	Carbohydrate	Glycolysis, Gluconeogenesis, and Pyruvate Metabolism	1572	LC/MS Polar	1052	2070.4	105.019	600-19-1	752	732	C00258	HMDB00139	0.7268	0.8043	0.8519	1.0712	0.9213	0.796	1.2586	0.8257	1.2783	1.2044	1.1179	0.9573	0.7598	1.8136	1.0427	1.1031
1800	glycerol 3-phosphate	Lipid	Glycerolipid Metabolism	43847	LC/MS Polar	100000258	3938.7	171.006	29849-82-9	754	734	C00093	HMDB00126	0.9761	0.9939	0.9712	0.9099	0.9428	1.0977	0.9318	0.9743	1.0898	1.0655	1.2475	0.9906	1.0061	1.2401	1.0923	1.1228
1506	glycerophosphoethanolamine	Lipid	Phospholipid Metabolism	37455	LC/MS Polar	100001620	3075	214.049	33049-08-0	123874	110410	C01233	HMDB00114	1.2587	0.8474	1.1728	0.7298	0.8989	0.9389	1.0223	1.0882	1.2321	0.8762	1.3585	0.9777	1.0695	0.8999	1.1134	0.9142
1805	glycerophosphoglycerol	Lipid	Glycerolipid Metabolism	48857	LC/MS Polar	100001619	2430	245.043		439964	388990	C03274		1.0422	0.9352	1.1175	0.8102	1.0826	0.9587	1.0113	0.971	1.067	1.2473	1.4873	0.8532	1.1643	0.9887	0.8511	0.8736
1508	glycerophosphoinositol*	Lipid	Phospholipid Metabolism	47155	LC/MS Polar	100001621	3850	333.059	16824-65-0					2.0534	0.936	1.3515	1.0994	0.8257	0.809	1.1668	1.167	1.6253	0.928	1.7108	1.0478	0.6667	0.9522	0.6251	0.8109
1500	glycerophosphorylcholine (GPC)	Lipid	Phospholipid Metabolism	15990	LC/MS Pos Early	100000269	672	258.11	28319-77-9	71920	571409	C00670	HMDB00086	1.0604	1.004	1.1953	0.8888	1.1454	0.7912	1.2605	1.1659	0.9499	0.8132	0.996	0.9241	1.124	0.9253	1.0475	0.9712
1	glycine	Amino Acid	Glycine, Serine and Threonine Metabolism	58	LC/MS Pos Early	340	1375	76.0393	56-40-6	750	730	C00037	HMDB00123	1.3534	1.4606	0.7441	1.1784	0.8514	1.4396	1.1461	0.9293	1.0207	1.4338	0.7364	0.9793	0.8998	1.1078	0.7808	0.8769
2074	glycochenodeoxycholate	Lipid	Primary Bile Acid Metabolism	32346	LC/MS Neg	1628	5236.1	448.307	16564-43-5	12544		C05466	HMDB00637	1.7357	0.9464	1.5642	0.4005	0.6723	0.8325	1.2908	0.9364	2.9557	1.1415	0.692	0.437	0.8862	1.6519	1.3213	1.0536
1886	glycosyl-N-palmitoyl-sphingosine	Lipid	Sphingolipid Metabolism	53013	LC/MS Pos Late	100009272	2623	700.572						1.3989	0.9285	1.4149	1.3466	0.7685	0.9649	1.4961	1.6952	1.0023	0.6865	0.7348	1.3188	0.9757	0.6485	1.4542	0.9977
1885	glycosyl-N-stearoyl-sphingosine	Lipid	Sphingolipid Metabolism	52234	LC/MS Pos Late	100001882	3053	728.604						0.9825	0.7298	1.0838	1.6494	1.4558	0.9413	0.9807	3.1444	1.0148	0.5497	0.9738	1.1205	1.2356	0.7279	1.267	0.9852
575	glycylleucine	Peptide	Dipeptide	34398	LC/MS Pos Early	100001258	3059	189.123	869-19-2	92843	83812	C02155	HMDB00759	1.0422	1.0162	0.8971	1.105	1.2095	0.9597	0.9387	0.9481	1.3255	1.1117	0.7465	1.0683	0.6221	1.1241	0.79	0.9838
585	glycylvaline	Peptide	Dipeptide	18357	LC/MS Pos Early	100000487	2734	175.108	1963-21-9	97417	2006926		HMDB28854	1.0232	0.8357	0.9521	1.0331	0.9978	1.0054	0.8545	0.8843	1.3508	1.1471	0.9225	1.3864	0.6781	1.3642	0.9821	1.0022
397	guanidinoacetate	Amino Acid	Creatine Metabolism	43802	LC/MS Pos Early	344	1937	118.061	352-97-6	763	743	C00581	HMDB00128	0.8777	2.1319	0.6226	1.1832	1.3928	1.4064	2.8294	1.2555	0.699	0.9471	0.5017	0.9087	1.3121	0.8987	1.0275	0.9725
2740	guanine	Nucleotide	Purine Metabolism, Guanine containing	32352	LC/MS Pos Early	172	2032	152.057	73-40-5	764	744	C00242	HMDB00132	1.2535	1.0389	0.9611	1.1348	1.2183	0.8899	1.094	0.7748	0.9165	1.0631	0.9212	0.8492	0.7525	0.8795	1.1566	1.1469
2739	guanosine	Nucleotide	Purine Metabolism, Guanine containing	1573	LC/MS Neg	1099	1662	282.084	118-00-3	6802	6544	C00387	HMDB00133	1.6169	1.2174	1.3376	1.0796	1.0202	0.7112	0.7712	1.0119	1.0182	1.0187	0.9881	0.7095	0.7237	0.8459	0.4575	0.6125
2734	guanosine 5'- monophosphate (5'-GMP)	Nucleotide	Purine Metabolism, Guanine containing	2849	LC/MS Pos Early	347	800	364.065	5550-12-09	6804	741	C00144	HMDB01397	1.0936	0.9994	1.0579	1.1754	0.89	0.9918	1.1888	1.1652	1.1146	0.9371	1.134	0.4969	1.0006	0.7723	0.7665	0.9241
2865	gulonic acid*	Cofactors and Vitamins	Ascorbate and Aldarate Metabolism	46957	LC/MS Polar	100001586	2750	195.051	20246-53-1	9794176	7969943		HMDB03290	0.9668	1.4307	1.2102	1.1671	1.0332	0.537	0.754	1.7898	0.751	1.2963	1.3111	0.8124	0.6208	0.7648	0.7539	1.3703
2902	heme	Cofactors and Vitamins	Hemoglobin and Porphyrin Metabolism	41754	LC/MS Pos Late	100001386	1124	616.176	14875-96-8	26945		C00032	HMDB03178	0.0578	0.0578	0.0578	1.8682	1.4403	1.2132	0.9154	2.2104	0.0578	0.2473	0.0578	0.9254	1.2547	0.8369	1.0746	0.6612
1289	hexanoylcarnitine	Lipid	Fatty Acid Metabolism(Acyl Carnitine)	32328	LC/MS Pos Early	100000781	3308	260.186	6920-35-0	6426853	4932273		HMDB00705	0.4026	0.1347	1.1258	1.0546	1.6101	0.7076	1.5979	1.0799	0.3603	0.7965	0.9454	1.0768	1.3457	0.1935	1.1829	0.1936
2933	hippurate	Xenobiotics	Benzoate Metabolism	15753	LC/MS Neg	100000014	2106.9	178.051	495-69-2	464	451	C01586	HMDB00714	0.8082	1.5552	1.3925	1.1588	0.4961	1.3326	0.7159	2.6893	0.3696	0.5281	0.8421	1.6587	1.1579	0.688	1.3369	0.5222
71	histamine	Amino Acid	Histidine Metabolism	1574	LC/MS Pos Early	354	3035	112.087	51-45-6	774	753	C00388	HMDB00870	0.751	0.8436	1.1466	0.7409	0.7409	0.7409	0.7409	0.7409	2.106	0.7409	2.6913	0.7409	0.7409	0.8534	1.6704	0.7409
58	histidine	Amino Acid	Histidine Metabolism	59	LC/MS Pos Early	355	2707	156.077	5934-29-2	6274	752	C00135	HMDB00177	0.8584	1.0035	1.7772	0.4855	1.1593	0.7476	0.967	1.3464	0.6907	1.3449	0.9965	1.5833	0.6692	1.692	1.0985	0.8077
369	homoarginine	Amino Acid	Urea cycle; Arginine and Proline Metabolism	22137	LC/MS Pos Early	100000961	2882	189.135	156-86-5	9085	8732	C01924	HMDB00670	0.6443	2.1197	1.0664	1.6792	0.9477	0.7824	1.6475	0.9725	0.6756	1.4653	0.5918	1.4067	1.1047	0.7331	0.9344	1.0275
450	homocarnosine	Peptide	Dipeptide Derivative	1633	LC/MS Polar	41	3938.7	239.115	3650-73-5	10243361	8418848	C00884	HMDB00745	0.8932	2.0702	0.4796	1.324	1.0355	1.6947	1.2819	0.8118	0.9912	4.3542	0.9427	9.3677	0.4349	0.8126	1.0088	0.7328
370	homocitrulline	Amino Acid	Urea cycle; Arginine and Proline Metabolism	22138	LC/MS Pos Early	100000963	1908	190.119	1190-49-4	65072	58582	C02427	HMDB00679	1.4331	2.1621	4.9063	0.7002	1.0585	0.5503	3.3289	1.3143	0.551	0.5543	2.9973	1.0296	0.486	0.6181	0.9704	0.6739
334	homocysteine	Amino Acid	Methionine, Cysteine, SAM and Taurine Metabolism	15128	LC/MS Pos Early	311	2155	136.043	454-29-5	778	757	C00155	HMDB00742	0.2081	0.2081	0.2081	1.3198	1.7758	0.8221	1.2816	0.8783	0.7577	0.7083	0.2081	1.9643	1.1217	2.0083	0.2081	0.2623
3232	homostachydrine*	Xenobiotics	Food Component/Plant	33009	LC/MS Pos Early	100001550	1750	158.118	1195-94-4	441447	390180	C08283	HMDB33433	0.8319	2.2456	1.1167	0.8833	1.1539	1.4468	2.8171	5.6926	0.4134	0.8741	0.8348	0.8343	2.9013	0.6993	0.6464	1.2285
2110	hyodeoxycholate	Lipid	Secondary Bile Acid Metabolism	27531	LC/MS Neg	100000777	5097	391.285	83-49-8	5283820	4446908	C15517	HMDB00733	3.0081	2.477	1.0477	0.6128	1.626	0.3169	5.2547	0.8755	0.5114	0.9523	0.9116	2.6762	1.0946	0.3756	0.5532	2.3575
352	hypotaurine	Amino Acid	Methionine, Cysteine, SAM and Taurine Metabolism	590	LC/MS Pos Early	358	724	110.027	300-84-5	107812	96959	C00519	HMDB00965	1.0525	0.7906	0.6728	0.7011	1.6785	1.4176	2.0288	1.1984	0.7758	1.3488	0.4397	0.9475	1.5939	1.121	0.5254	0.8234
2685	hypoxanthine	Nucleotide	Purine Metabolism, (Hypo)Xanthine/Inosine containing	3127	LC/MS Neg	171	1291.2	135.031	68-94-0	790	768	C00262	HMDB00157	0.7745	1.2654	1.2204	0.8618	0.8098	1.1535	0.9155	1.7574	0.4905	1.3701	1.0845	1.2913	1.1392	0.5594	0.8065	0.4496
70	imidazole lactate	Amino Acid	Histidine Metabolism	15716	LC/MS Pos Early	100000263	2040	157.061	14403-45-3	440129	389128	C05568	HMDB02320	1.4379	3.0604	0.6925	0.5269	1.9164	0.6723	2.1442	2.2223	0.3246	0.9548	0.5216	1.6358	0.5924	0.6061	1.0452	1.4964
69	imidazole propionate	Amino Acid	Histidine Metabolism	40730	LC/MS Polar	100003434	2034.9	139.051	1074-59-5	70630	63798		HMDB02271	0.6585	3.0875	0.2511	0.2511	0.5519	0.2511	3.1444	2.8252	0.2511	0.2511	0.2511	1.0677	0.9323	0.2511	0.2511	0.2511
221	indolelactate	Amino Acid	Tryptophan Metabolism	18349	LC/MS Pos Early	100000463	2600	206.081	832-97-3	92904	83867	C02043	HMDB00671	1.442	1	0.6076	0.7138	0.5981	1.2478	0.5958	0.5958	0.8754	3.3776	1.0298	1.1099	1.0308	0.7419	0.7069	1.0973
3236	indolin-2-one	Xenobiotics	Food Component/Plant	43374	LC/MS Pos Early	100004318	2575	134.06	59-48-3	321710	284794	C12312		0.9985	0.5943	1.0015	0.5943	0.5943	0.8922	1.0923	2.9966	0.5943	0.5943	0.9579	0.783	1.1086	0.5943	1.0068	0.5943
2684	inosine	Nucleotide	Purine Metabolism, (Hypo)Xanthine/Inosine containing	1123	LC/MS Neg	361	1602.1	267.073	58-63-9	6021	21241953	C00294	HMDB00195	1.1469	1.0295	1.1215	0.9979	0.9182	1.1112	0.9553	1.2529	1.1284	1.1536	0.9349	0.9959	0.9201	1.0021	0.8081	0.946
2683	inosine 5'-monophosphate (IMP)	Nucleotide	Purine Metabolism, (Hypo)Xanthine/Inosine containing	2133	LC/MS Neg	362	650	347.04	4691-65-0	8582	5482599	C00130	HMDB00175	1.1713	1.1239	0.9453	0.7573	0.7951	1.1148	0.8248	1.0386	0.9701	0.9652	1.4196	1.1317	1.0299	0.8504	1.2691	0.938
849	Isobar: fructose 1,6-diphosphate, glucose 1,6-diphosphate, myo-inositol 1,4 or 1,3-diphosphate	Carbohydrate	Glycolysis, Gluconeogenesis, and Pyruvate Metabolism	46896	LC/MS Neg	100002180	551	338.989						0.8639	1.0183	1.1631	0.5289	1.6199	0.7438	1.1711	1.1026	0.9817	0.4715	1.1105	0.7615	1.5209	0.547	1.0481	0.6775
310	isobutyrylcarnitine	Amino Acid	Leucine, Isoleucine and Valine Metabolism	33441	LC/MS Pos Early	100001055	2810	232.154	25518-49-4	168379			HMDB00736	0.4298	0.5029	4.0848	0.8649	0.2826	1.5251	0.8303	0.7168	3.3549	0.676	2.7072	1.1351	0.4872	1.1505	2.9175	1.2362
1031	isocitrate	Energy	TCA Cycle	12110	LC/MS Polar	1206	4400	191.02	20226-99-7	1198	1161	C00311	HMDB00193	1.9785	3.078	1.0658	0.8611	1.6116	0.6843	1.6009	1.0182	1.0301	0.6183	1.3595	0.6874	0.4513	0.475	0.9818	0.7138
293	isoleucine	Amino Acid	Leucine, Isoleucine and Valine Metabolism	1125	LC/MS Pos Early	376	2800	132.102	73-32-5	6306	769	C00407	HMDB00172	1.1699	1.4466	0.974	1.1491	0.8882	0.5677	1.026	0.6159	1.1887	0.8969	1.1109	1.5253	0.6627	0.6685	1.0706	0.6663
273	isovalerylcarnitine	Amino Acid	Leucine, Isoleucine and Valine Metabolism	34407	LC/MS Pos Early	100001393	3085	246.17	31023-24-2	6426851	4932271		HMDB00688	0.1474	0.3357	5.5033	0.4575	0.4853	1.466	1.0496	0.819	2.2486	0.9504	3.7871	0.5382	0.533	1.7643	4.8739	1.7362
227	kynurenine	Amino Acid	Tryptophan Metabolism	15140	LC/MS Pos Early	100000265	2739	209.092	2922-83-0	161166	141580	C00328	HMDB00684	1.3854	1.0581	1.0228	0.7423	1.106	0.5778	1.2338	0.9772	0.8284	1.3575	0.8706	0.7849	1.0687	0.7598	1.121	0.6656
859	lactate	Carbohydrate	Glycolysis, Gluconeogenesis, and Pyruvate Metabolism	527	LC/MS Neg	482	681.6	89.0244	79-33-4	612	592	C00186	HMDB00190	0.9964	1.1325	0.909	0.8184	0.6377	0.9951	0.8874	0.8992	1.1103	1.3013	1.2199	1.1488	1.0036	1.0049	0.8602	1.1527
1887	lactosyl-N-palmitoyl-sphingosine	Lipid	Sphingolipid Metabolism	53010	LC/MS Pos Late	100009030	2527	862.625	4201-62-1					1.5758	0.8938	1.2797	1.354	0.8821	1.1371	1.3023	1.2255	0.9462	0.8735	0.9287	1.4635	0.9543	1.0457	0.7665	0.877
1061	laurate (12:0)	Lipid	Medium Chain Fatty Acid	1645	LC/MS Neg	181	5300	199.17	143-07-7	3893	3756	C02679	HMDB00638	0.8853	0.8569	1.367	0.9894	1.1206	0.8234	1.0601	1.0106	0.8079	1.079	0.9882	1.0111	1.0506	0.9772	1.0113	0.7197
1295	laurylcarnitine	Lipid	Fatty Acid Metabolism(Acyl Carnitine)	34534	LC/MS Pos Late	100001392	1235	344.28	25518-54-1	10427569	8602997		HMDB02250	0.0753	0.0546	1.4497	1.1435	1.2065	0.596	1.2772	1.0519	0.2566	0.8286	0.9481	1.1046	1.5023	0.2401	1.1075	0.1394
265	leucine	Amino Acid	Leucine, Isoleucine and Valine Metabolism	60	LC/MS Pos Early	397	2864	132.102	61-90-5	6106	5880	C00123	HMDB00687	1.2418	1.1765	0.9323	0.9729	1.2571	0.8244	0.9533	0.7944	1.2709	1.0216	0.9802	1.1411	0.7633	1.1606	1.0198	0.848
622	leucylalanine	Peptide	Dipeptide	40010	LC/MS Pos Early	100003179	2801	203.139	7298-84-2	259321	227625			0.4852	0.6528	0.4852	1.5197	1.1328	1.0127	0.8105	0.7367	0.4852	1.4311	0.4852	1.3951	0.6907	0.9873	0.4852	1.2661
788	leucylglutamine*	Peptide	Dipeptide	48189	LC/MS Pos Early	100003183	2620	260.161		4305457	3511125			0.9846	0.6088	0.6313	1.295	1.1228	0.777	0.7078	0.6088	1.5279	1.6246	0.6088	1.0321	0.6088	0.8959	1.0326	1
627	leucylglycine	Peptide	Dipeptide	40045	LC/MS Pos Early	100003185	2778	189.123	686-50-0	79070	71402			1.5394	0.9248	0.7621	0.9065	0.9699	1.6769	0.8831	0.6175	2.5914	1.0068	1.2066	0.6764	0.9932	1.9081	1.1178	1.7407
1108	linoleate (18:2n6)	Lipid	Polyunsaturated Fatty Acid (n3 and n6)	1105	LC/MS Neg	180	5535	279.233	60-33-3	5280450	4444105	C01595	HMDB00673	1.6077	1.0234	0.9135	0.6189	1.5991	0.8341	1.2732	1.3072	1.5043	1.1247	1.8469	0.9766	0.8453	0.6685	0.6675	0.4876
1110	linolenate [alpha or gamma; (18:3n3 or 6)]	Lipid	Polyunsaturated Fatty Acid (n3 and n6)	34035	LC/MS Neg	100001337	5450	277.217		5280934	4444437	C06426	HMDB03073	1.7289	0.8375	0.9456	0.5972	1.5811	0.9127	1.2995	1.8451	1.4798	1.1498	2.0599	1.0544	0.9059	0.6737	0.7451	0.5174
1467	linoleoyl ethanolamide	Lipid	Endocannabinoid	52608	LC/MS Neg	100006726	6150	322.275	68171-52-8	5283446	4446566		HMDB12252	0.4608	0.811	0.7151	0.4608	1.367	1.1264	0.6382	0.9601	1.2056	1.1116	0.4608	0.9596	0.4608	1.7681	1.0224	1
1301	linoleoylcarnitine*	Lipid	Fatty Acid Metabolism(Acyl Carnitine)	46223	LC/MS Pos Late	100003151	1430	424.342	36816-10-1	6450015	4952667		HMDB06469	0.1748	0.113	1.7301	1.8312	1.165	0.4851	1.3695	0.9938	0.4496	0.8726	1.0062	1.4289	1.9409	0.2916	1.2545	0.273
80	lysine	Amino Acid	Lysine Metabolism	1301	LC/MS Pos Early	407	2850	147.113	56-87-1	5962	5747	C00047	HMDB00182	1.0144	2.2363	0.806	0.9801	0.7746	1.1518	1.6101	0.6363	1.7334	1.5917	0.6731	0.8953	0.4511	1.1894	1.4989	0.9856
1038	malate	Energy	TCA Cycle	1303	LC/MS Neg	409	615.6	133.014	6915-15-7	525	510	C00149	HMDB00156	2.4258	1.673	1.0006	0.8937	0.9615	1.2273	1.1547	2.4054	1.1964	0.825	2.1144	0.838	0.672	0.6487	0.9994	0.8066
1254	malonylcarnitine	Lipid	Fatty Acid Synthesis	37059	LC/MS Pos Early	100001526	2086	248.113	853728-01-5	22833583	21403153		HMDB02095	1.1248	1.2454	1.9195	1.128	0.9088	0.6837	1.0755	0.6802	0.8052	1.3522	1.0061	0.9939	0.6468	0.6051	0.8624	1.0343
903	maltohexaose	Carbohydrate	Glycogen Metabolism	35170	LC/MS Pos Early	100001448	770	991.335	34620-77-4	439606	4450599	C01936	HMDB12253	1.0118	1.5884	1.2629	0.7746	1.0191	0.8574	2.3436	0.5992	0.8356	1.1085	1.5963	2.3381	0.9882	0.9169	0.3866	0.854
905	maltopentaose	Carbohydrate	Glycogen Metabolism	35163	LC/MS Neg	100001447	1080.9	827.267	34620-76-3	13489094	2941513	C06218	HMDB12254	2.1034	1.4319	0.8326	0.5362	0.8367	1.6256	0.7371	1.1633	1.8246	2.1891	0.3365	2.1437	2.1188	0.3725	0.3994	0.6909
911	maltose	Carbohydrate	Glycogen Metabolism	15586	LC/MS Polar	913	3329.4	387.114	6363-53-7	10991489	388469	C00208	HMDB00163	1.0654	1.4256	1.2543	0.9387	0.9578	1.0245	1.1508	0.7804	0.921	0.9755	1.5602	1.7913	1.0494	0.9396	0.4423	0.7741
906	maltotetraose	Carbohydrate	Glycogen Metabolism	15910	LC/MS Neg	100000275	910	665.215	34612-38-9	446495	393830	C02052	HMDB01296	1.3655	1.8006	0.6404	0.8605	0.6813	1.2412	1.4072	1.0987	0.9013	1.1036	0.8673	1.966	1.3262	0.2514	0.3187	0.8211
908	maltotriose	Carbohydrate	Glycogen Metabolism	44688	LC/MS Polar	100000276	4286.4	549.167	1109-28-0	439586	388669	C01835	HMDB01262	1.0143	1.4351	1.1144	0.9423	1.1197	0.9932	1.2426	0.6972	0.6891	0.7859	1.0068	1.6896	1.0849	0.8192	0.3504	0.6617
952	mannitol/sorbitol	Carbohydrate	Fructose, Mannose and Galactose Metabolism	46142	LC/MS Polar	100001740	2260	181.072		5780	440	C01507	HMDB00247	1.3347	1.7805	0.9665	1.0224	0.9618	0.7288	1.0005	2.6098	1.3489	0.9476	1.5012	0.9618	0.9995	0.9668	0.9293	1.3242
953	mannose	Carbohydrate	Fructose, Mannose and Galactose Metabolism	584	LC/MS Polar	803	2200	179.056	3458-28-4	18950	141983	C00159	HMDB00169	1.3371	0.7559	1.6041	0.6934	0.71	1.0732	0.9172	1.4003	1.4849	0.9375	0.9587	0.9738	1.3593	1.8915	0.8412	1.0262
954	mannose-6-phosphate	Carbohydrate	Fructose, Mannose and Galactose Metabolism	1469	LC/MS Polar	294	4510	259.022	70442-25-0;104872-94-8	439198	19969422	C00275	HMDB01078	1.3224	0.6982	1.0371	0.7808	0.6151	1.0535	0.7869	0.7145	1.0692	0.9641	1.1453	0.8922	0.9754	1.4548	1.0246	1.085
1070	margarate (17:0)	Lipid	Long Chain Fatty Acid	1121	LC/MS Neg	891	5731	269.249	506-12-7	10465	10033		HMDB02259	1.8225	1.3165	1.3245	0.7523	1.0738	0.7973	0.9855	0.9671	1.0367	1.0145	3.4464	1.0855	0.7669	0.7637	0.8171	0.6965
325	methionine	Amino Acid	Methionine, Cysteine, SAM and Taurine Metabolism	1302	LC/MS Pos Early	415	2526	150.058	63-68-3	6137	5907	C00073	HMDB00696	0.9821	1.0268	0.8184	0.6482	0.7748	1.0325	0.692	1.1315	1.1624	1.0437	0.8549	1.0079	0.6518	1.1628	0.9921	1.0142
329	methionine sulfone	Amino Acid	Methionine, Cysteine, SAM and Taurine Metabolism	44878	LC/MS Pos Early	100004635	1250	182.048	820-10-0	69961	63154			1.2384	0.9683	2.546	2.0416	0.637	0.9506	1.4271	1.9062	1.0317	0.7881	1.7567	1.8519	0.7361	0.8535	0.7453	0.9509
330	methionine sulfoxide	Amino Acid	Methionine, Cysteine, SAM and Taurine Metabolism	18374	LC/MS Pos Early	100000039	1272	166.053	3226-65-1	158980	139840	C02989	HMDB02005	1.9271	1.2386	1.448	0.7969	0.6803	0.9133	0.7245	1.7628	1.2217	0.8479	1.5283	1.0804	0.9207	0.8949	1.03	0.97
3339	methyl glucopyranoside (alpha + beta)	Xenobiotics	Food Component/Plant	46144	LC/MS Pos Early	100005864	832	212.113						1.4008	1.1524	1.2126	0.7441	0.7441	0.7441	0.7441	1.0575	0.8519	0.9025	0.7441	0.7441	0.7441	0.7441	0.7441	0.9425
1274	methylmalonate (MMA)	Lipid	Fatty Acid Metabolism (also BCAA Metabolism)	1496	LC/MS Polar	418	3078.4	117.019	516-05-2	487	473	C02170	HMDB00202	1.522	0.8205	0.8152	0.7204	0.7153	1.0108	1.2813	1.0607	1.5894	0.9731	1.286	0.8394	0.9892	1.7238	0.8827	1.0314
2820	methylphosphate	Nucleotide	Purine and Pyrimidine Metabolism	37070	LC/MS Pos Early	100001805	544	113	7023-27-0	13130	12578		HMDB61711	0.8026	0.9779	0.9581	1.0047	0.8488	0.9658	1.09	0.9953	1.261	1.2821	1.0655	1.1456	0.945	1.322	0.9545	1.2165
1469	myo-inositol	Lipid	Inositol Metabolism	1124	LC/MS Polar	363	3506.3	225.062	87-89-8	892	10239179	C00137	HMDB00211	1.4163	1.0382	1.0018	0.7914	1.0396	0.8142	1.1371	1.2061	1.1406	0.9645	0.9622	1.1441	0.9982	0.7011	0.8642	0.6421
1064	myristate (14:0)	Lipid	Long Chain Fatty Acid	1365	LC/MS Neg	519	5440	227.202	544-63-8	11005	10539	C06424	HMDB00806	1.4709	1.0913	1.1572	0.729	1.4617	0.7789	1.1283	1.2673	1.1095	0.9087	1.7245	0.848	0.7209	0.7773	0.6557	0.6374
1065	myristoleate (14:1n5)	Lipid	Long Chain Fatty Acid	32418	LC/MS Neg	100001198	5346.9	225.186	544-64-9	5281119	4444564	C08322	HMDB02000	1.0957	0.6853	1.1439	1.1173	1.8182	0.7434	1.7387	1.3801	0.8942	0.8365	1.1596	1.1844	0.9043	0.5204	0.7502	0.486
1304	myristoleoylcarnitine*	Lipid	Fatty Acid Metabolism(Acyl Carnitine)	48182	LC/MS Pos Late	100006051	1316	370.295	889848-55-9					0.0819	0.0851	1.3097	1.5868	1.3067	0.5992	1.5521	1.0614	0.4145	0.9386	0.6703	1.183	1.3452	0.2737	1.2535	0.2114
1296	myristoylcarnitine	Lipid	Fatty Acid Metabolism(Acyl Carnitine)	33952	LC/MS Pos Late	100001270	1350	372.311	18822-89-4	53477791	4932274		HMDB05066	0.1627	0.1184	1.683	1.6225	1.7244	0.59	1.4203	1.4366	0.3157	0.9748	0.8252	1.4485	1.639	0.3126	1.0252	0.2233
45	N-acetyl-aspartyl-glutamate (NAAG)	Amino Acid	Glutamate Metabolism	35665	LC/MS Pos Early	100001612	1035	305.098	3106-85-2	5255	5065	C12270	HMDB01067	0.7693	0.3636	2.3552	0.7666	3.3324	0.5187	1.0864	3.1093	0.9854	0.2879	1.1	0.4968	1.1142	0.674	2.287	1.0146
28	N-acetylalanine	Amino Acid	Alanine and Aspartate Metabolism	1585	LC/MS Polar	1110	1564.8	130.051	97-69-8	88064	79449	C02847	HMDB00766	0.7985	0.7198	0.9363	0.6453	1.0496	0.8717	1.8089	1.9516	1.0058	0.9352	1.0603	0.9942	1.0584	0.6579	1.0201	1.2795
33	N-acetylasparagine	Amino Acid	Alanine and Aspartate Metabolism	33942	LC/MS Pos Early	100001257	785	175.071	4033-40-3	99715	90090		HMDB06028	0.402	1.2953	1	1.0115	0.7965	1.1177	1.4895	1.4414	0.6463	0.437	1.0308	0.4181	0.9698	0.402	0.6443	1.1484
34	N-acetylaspartate (NAA)	Amino Acid	Alanine and Aspartate Metabolism	22185	LC/MS Polar	100000787	3143	174.041	997-55-7;997-55-7	65065	58576	C01042	HMDB00812	1.048	0.9805	1.5315	0.9201	1.6993	0.3969	1.3274	3.7479	0.9079	0.3697	1.0195	0.619	1.3033	0.4783	1.0422	0.4977
449	N-acetylcarnosine	Peptide	Dipeptide Derivative	43488	LC/MS Pos Early	100004046	2141	269.124	56353-15-2	9903482	8079136		HMDB12881	1.0462	0.6403	1.5885	0.7274	0.5347	0.9654	0.8642	0.7105	1.3316	1.3627	1.0852	1.5623	0.4583	1.2062	0.9545	1.0346
1019	N-acetylglucosaminylasparagine	Carbohydrate	Aminosugar Metabolism	48149	LC/MS Pos Early	1215	1212	336.14	2776-93-4	123826	21403014	C04540	HMDB00489	1.0029	0.8405	1.3783	0.8973	1.1156	0.9435	1.2491	0.9637	0.839	0.84	1.1713	1.0152	1.4221	0.9639	1.1206	0.9971
43	N-acetylglutamate	Amino Acid	Glutamate Metabolism	15720	LC/MS Polar	100000282	3106	188.056	5817-08-03	70914	1266066	C00624	HMDB01138	1.0395	0.8489	1.221	1.0222	0.8695	0.7149	1.4357	1.9649	1.3235	0.6147	1.0224	0.8241	1.9367	0.9256	0.8995	0.9778
44	N-acetylglutamine	Amino Acid	Glutamate Metabolism	33943	LC/MS Pos Early	100001253	845	189.087	2490-97-3	182230	158492	C02716	HMDB06029	1.2039	1.0799	1.5794	0.4792	1.6482	0.4792	1.1256	0.4792	0.5491	0.4792	0.9837	0.4792	0.9561	0.5581	0.4792	1
2	N-acetylglycine	Amino Acid	Glycine, Serine and Threonine Metabolism	27710	LC/MS Polar	100001006	1780	116.035	543-24-8	10972	10507		HMDB00532	1.1315	0.654	0.7448	0.6528	1.2372	0.6346	1.1038	1.4107	1.3674	1.1854	1.2524	0.6109	0.6934	0.727	0.8962	1.1677
326	N-acetylmethionine	Amino Acid	Methionine, Cysteine, SAM and Taurine Metabolism	1589	LC/MS Neg	1083	1787	190.054	65-82-7	448580	395338	C02712	HMDB11745	0.9559	1.0637	0.954	1.1588	1.2177	0.7633	1.0574	0.8391	1.1201	0.995	0.8212	0.7752	1.0384	1.071	0.7615	1.005
1008	N-acetylneuraminate	Carbohydrate	Aminosugar Metabolism	32377	LC/MS Pos Early	1162	660	310.113	131-48-6	439197	10292217	C00270	HMDB00230	1.0758	0.8384	1.0656	1.1579	0.721	0.9811	0.8393	0.8487	1.3024	0.9996	1.0881	1.0835	0.7709	1.0004	0.7327	1.2091
408	N-acetylputrescine	Amino Acid	Polyamine Metabolism	37496	LC/MS Pos Early	192	2230	131.118	18233-70-0	122356	109095	C02714	HMDB02064	1.3581	0.9664	0.9708	1.0055	0.6769	0.9066	1.191	1.4919	1.1452	0.9971	0.7908	1.0029	1.1612	0.9201	0.8467	1.3802
10	N-acetylserine	Amino Acid	Glycine, Serine and Threonine Metabolism	37076	LC/MS Polar	100001851	2000	146.046	97-14-3	65249	58744		HMDB02931	0.9783	0.8163	0.927	1.0591	0.8026	0.9345	1.0287	1.3131	1.1409	1.0136	1.3907	0.8376	0.9864	1.0855	0.9392	1.1662
354	N-acetyltaurine	Amino Acid	Methionine, Cysteine, SAM and Taurine Metabolism	48187	LC/MS Polar	100005466	1249	166.018		159864	140553			2.2588	0.655	1.5434	0.4161	0.9497	0.3405	1.2148	1.5186	1.0581	1.0503	1.4987	1.3115	0.4756	0.2773	0.5244	0.6889
15	N-acetylthreonine	Amino Acid	Glycine, Serine and Threonine Metabolism	33939	LC/MS Polar	100001274	1700	160.062	17093-74-2	152204	3841173			1.0101	0.7199	0.6546	0.6592	1.0526	0.9818	0.9857	1.0151	1.3956	0.9899	1.1199	0.6825	1.2008	1.2347	0.7442	1.0632
378	N-delta-acetylornithine	Amino Acid	Urea cycle; Arginine and Proline Metabolism	43249	LC/MS Pos Early	100004523	1877	175.108		9920500	8096135			1.7463	0.9234	3.8401	1.2755	0.7285	0.6136	1.7097	2.7421	0.6033	0.2095	2.6798	1.2906	0.3473	0.3919	0.6533	1.0766
327	N-formylmethionine	Amino Acid	Methionine, Cysteine, SAM and Taurine Metabolism	2829	LC/MS Polar	194	1188	176.039	4289-98-9	439750	388809	C03145	HMDB01015	1.0605	1.4019	0.6745	0.5639	1.0725	0.8	1.1579	1.0681	1.7233	0.9395	0.7784	0.4827	0.6798	1.1466	0.6707	1.0661
3264	N-glycolylneuraminate	Xenobiotics	Food Component/Plant	37123	LC/MS Polar	100001491	3327.5	324.094	1113-83-3	123802	3794850	C03410	HMDB00833	1.0936	0.5631	1.0016	0.5631	0.635	1.0347	0.8351	1	1.9971	0.7285	1.1944	0.7334	1.0652	0.9913	0.9739	1.2716
36	N-methylalanine	Amino Acid	Alanine and Aspartate Metabolism	37069	LC/MS Pos Early	100001823	1536	104.071	600-21-5	5288725;6971259	4450824	C02721	HMDB01906	0.6553	1.0552	0.7757	1.7788	1.6079	0.8632	1.1423	2.0814	0.5488	0.9448	0.5967	1.376	1.5124	0.5637	0.4679	1.063
382	N-methylproline	Amino Acid	Urea cycle; Arginine and Proline Metabolism	37431	LC/MS Pos Early	100001956	1335	130.086	475-11-6	557	541			0.8589	1.1462	1.654	1.0429	0.9482	0.5675	1.5374	2.1637	0.9571	0.5865	1.3364	2.1848	1.6105	0.3424	0.9488	0.9119
387	N-monomethylarginine	Amino Acid	Urea cycle; Arginine and Proline Metabolism	43586	LC/MS Pos Early	100004488	2845	189.135	53308-83-1	132862	117259	C03884	HMDB29416	0.9175	2.9153	0.8066	1.8007	0.5054	1.6207	1.0825	0.8949	1.4191	1.6759	0.5444	1.1473	0.7448	0.7991	0.7392	1.3317
1463	N-oleoyltaurine	Lipid	Endocannabinoid	39732	LC/MS Neg	100003119	5610	388.253	52514-04-2	6437033	4941625			3.1801	0.8016	1.1984	0.1497	0.1497	0.1497	0.3895	0.3903	2.0984	0.1497	6.7942	0.1497	0.1497	0.1497	0.1497	0.1497
1848	N-palmitoyl-sphinganine (d18:0/16:0)	Lipid	Sphingolipid Metabolism	52604	LC/MS Pos Late	100009028	3090	540.535	5966-29-0	5283572	4446685		HMDB11760	1.566	0.5343	0.9722	1.2292	0.6085	0.8387	0.8926	1.2363	1.269	0.785	0.6864	1.3111	0.7334	1.0788	1.1553	1.0278
1866	N-palmitoyl-sphingosine (d18:1/16:0)	Lipid	Sphingolipid Metabolism	44877	LC/MS Pos Late	1518	2893	538.519	24696-26-2	5283564	4446677		HMDB04949	1.2925	0.7149	0.9686	1.0552	0.8512	1.0098	1.0972	1.139	1.2362	0.7559	1.0714	1.2163	0.8725	0.951	0.9902	0.9495
1465	N-palmitoyltaurine	Lipid	Endocannabinoid	39835	LC/MS Neg	100003239	5560	362.237	83982-06-3		14435932			2.2035	0.7478	1	0.109	0.109	0.109	0.109	0.109	1.1986	0.2865	4.15	0.109	0.109	0.109	0.109	0.109
1464	N-stearoyltaurine	Lipid	Endocannabinoid	39730	LC/MS Neg	100003240	5782	390.268	63155-80-6	168274	147194			1.3222	0.4514	0.6778	0.4514	0.4514	0.4514	0.4514	0.4514	0.4514	0.4514	1.823	0.4514	0.4514	0.4514	0.4514	0.4514
2845	N1-Methyl-2-pyridone-5-carboxamide	Cofactors and Vitamins	Nicotinate and Nicotinamide Metabolism	40469	LC/MS Neg	100001468	1668	151.051	701-44-0	69698	62899	C05842	HMDB04193	0.2408	0.2408	0.685	0.3231	0.5211	2.2798	1.3065	0.2408	2.2614	1.9473	1.0197	0.2408	0.83	0.9803	0.2408	1.0684
2712	N1-methyladenosine	Nucleotide	Purine Metabolism, Adenine containing	15650	LC/MS Pos Early	1242	2120	282.12	15763-06-1	27476	4573813	C02494	HMDB03331	1.0751	0.4695	1.1723	0.9292	0.9435	0.5879	1.3663	0.9893	1.0855	1.2849	0.9979	1.258	1.0021	0.8188	1.0904	0.8973
2690	N1-methylinosine	Nucleotide	Purine Metabolism, (Hypo)Xanthine/Inosine containing	48351	LC/MS Pos Early	100001409	1430	283.104	20245-33-4	65095	513976		HMDB02721	0.4872	0.9914	1.3234	0.7918	1.1282	1.0086	1.7279	1.2903	0.7864	0.6417	0.9462	0.8343	1.1837	0.6318	1.4763	1.0337
2748	N2,N2-dimethylguanosine	Nucleotide	Purine Metabolism, Guanine containing	35137	LC/MS Pos Early	100001412	2210	312.13	2140-67-2	92919	83878		HMDB04824	0.9626	1.0894	1.0374	0.544	0.544	1.1413	1.5154	1.1828	0.544	1.1781	0.9206	0.9386	0.9571	0.8898	1.0859	0.76
84	N6,N6,N6-trimethyllysine	Amino Acid	Lysine Metabolism	1498	LC/MS Pos Early	189	2825	189.16	23284-33-5	440120	140379	C03793	HMDB01325	1.0936	1.1459	0.8775	0.6187	0.8173	1.247	0.992	0.7608	1.9242	1.8701	0.6138	1.008	0.742	1.3754	0.8802	1.271
82	N6-acetyllysine	Amino Acid	Lysine Metabolism	36752	LC/MS Polar	100001734	2612.6	187.109	692-04-6	92832	83801	C02727	HMDB00206	0.7222	1.2394	0.6957	0.5737	0.5658	0.4541	1.3556	1.3372	1.6523	1.0298	0.9626	1.1733	1.0248	0.8602	1.1549	0.9752
1023	N6-carboxymethyllysine	Carbohydrate	Advanced Glycation End-product	36713	LC/MS Pos Early	100001768	2500	205.118	5746-04-03		11217184			0.6681	3.9121	0.6681	0.8212	0.9814	0.7374	0.884	0.6681	1.3337	1	0.6681	0.6681	1.2986	0.6681	1.1346	1.3823
2826	nicotinamide	Cofactors and Vitamins	Nicotinate and Nicotinamide Metabolism	594	LC/MS Pos Early	432	1942	123.055	98-92-0	936	911	C00153	HMDB01406	1.0223	0.7743	1.0818	0.7914	1.0999	0.8321	1.0782	0.9777	1.1622	0.856	0.8709	1.0392	1.0241	0.7037	1.0981	0.8665
2830	nicotinamide adenine dinucleotide (NAD+)	Cofactors and Vitamins	Nicotinate and Nicotinamide Metabolism	5278	LC/MS Pos Early	1310	875	332.562	53-84-9	5893	5681	C00003	HMDB00902	0.1825	0.5216	0.5905	2.0613	0.0866	5.6628	0.6853	0.9035	0.8542	5.6595	2.1203	1.0965	0.7762	7.1615	2.2243	2.9129
2828	nicotinamide ribonucleotide (NMN)	Cofactors and Vitamins	Nicotinate and Nicotinamide Metabolism	22152	LC/MS Pos Early	1312	766	335.064	1094-61-7	14180	13553	C00455	HMDB00229	0.3789	0.4015	0.4872	0.933	0.3789	1.5998	1.0151	0.912	0.4663	1.7973	1.03	1.0406	0.6877	1.7824	1.2777	1
2829	nicotinamide riboside	Cofactors and Vitamins	Nicotinate and Nicotinamide Metabolism	33013	LC/MS Pos Early	100001310	2040	255.098	1341-23-7	439924		C03150	HMDB00855	1.2905	0.6584	1.0537	0.6584	0.7895	1.1746	0.6584	0.6584	0.9177	1.0585	0.9463	0.875	0.6584	0.8969	1.2091	1.3907
2823	nicotinate	Cofactors and Vitamins	Nicotinate and Nicotinamide Metabolism	1504	LC/MS Neg	567	1180	122.025	59-67-6	938	913	C00253	HMDB01488	1.1917	1.0863	1.0774	0.7567	0.6668	0.8878	0.8411	0.8867	0.9696	1.2077	1.1934	1.0304	1.1701	1.0369	0.8906	0.9518
1080	nonadecanoate (19:0)	Lipid	Long Chain Fatty Acid	1356	LC/MS Neg	892	6068	297.28	646-30-0	12591	12071	C16535	HMDB00772	1.0572	1.0912	1.0338	0.8126	1.1195	0.8513	0.9969	0.9642	1.0031	1.0865	2.269	1.2184	0.849	0.9369	0.8818	0.7695
1290	octanoylcarnitine	Lipid	Fatty Acid Metabolism(Acyl Carnitine)	33936	LC/MS Pos Late	100001247	950	288.217	3671-77-0	123701	110274	C02838	HMDB00791	0.1325	0.1072	1.372	1.0073	1.9041	0.744	1.5392	1.1106	0.4176	0.825	1.0866	0.9927	1.5832	0.2233	1.2439	0.162
1098	oleate/vaccenate (18:1)	Lipid	Long Chain Fatty Acid	52285	LC/MS Neg	100008930	5655	281.249						1.3625	0.8006	1.0079	0.5875	1.2435	0.9921	1.3855	1.2584	1.1926	0.87	1.5159	0.8496	0.6361	0.9077	1.0355	0.6684
1452	oleoyl ethanolamide	Lipid	Endocannabinoid	38102	LC/MS Neg	1137	6400	324.291	11-58-0;111-58-0	5283454	4446574		HMDB02088	0.645	0.8739	0.8921	0.667	1.2428	1.3505	1.6269	1.0612	1.0137	0.7267	1.4231	1.0006	0.7392	1.756	0.9994	0.9841
1841	oleoyl-linoleoyl-glycerol (18:1/18:2) [1]	Lipid	Diacylglycerol	46798	LC/MS Pos Late	100002989	3115	636.556	106292-55-1		23975985			1.0453	0.8059	0.9823	1.0319	1.289	0.9501	1.2064	1.2626	1.5441	0.8094	0.6919	1.0177	0.8438	0.6676	1.4512	0.9099
1842	oleoyl-linoleoyl-glycerol (18:1/18:2) [2]	Lipid	Diacylglycerol	46799	LC/MS Pos Late	100002990	3223	636.556	104346-53-4					1.6998	0.7717	0.9702	1.3092	1.245	0.7175	1.4204	1.1724	1.6439	0.6875	0.871	1.0298	0.735	0.7599	1.043	0.8851
1302	oleoylcarnitine	Lipid	Fatty Acid Metabolism(Acyl Carnitine)	35160	LC/MS Pos Late	100001501	1423	426.358	38677-66-6	6441392;53477789	21403150		HMDB05065	0.2536	0.1019	1.8986	1.7056	1.2499	0.5582	1.8334	1.0209	0.409	0.9791	0.9761	1.4843	1.4386	0.2953	1.4247	0.2893
425	ophthalmate	Amino Acid	Glutathione Metabolism	34592	LC/MS Pos Early	100001311	2085	290.135	495-27-2	7018721	7993181		HMDB05765	1.0087	0.9913	1.1873	1.6114	1.2047	0.6154	1.8896	1.0831	0.9244	0.5283	1.4493	1.9335	0.835	0.8655	0.9005	0.8969
365	ornithine	Amino Acid	Urea cycle; Arginine and Proline Metabolism	1493	LC/MS Pos Early	444	2800	133.097	3184-13-2	6262	6026	C00077	HMDB03374	1.5037	3.0973	0.7984	2.4895	0.7747	1.0305	0.9745	0.7909	1.6199	2.0789	0.4453	1.4586	1.0255	0.6928	0.7819	0.8285
2760	orotate	Nucleotide	Pyrimidine Metabolism, Orotate containing	1505	LC/MS Polar	445	1638.1	155.01	50887-69-9	967	942	C00295	HMDB00226	0.8536	0.4216	1.9495	1.4386	1	0.4456	0.9267	1.7887	0.4992	0.52	1.1432	1.3693	2.057	0.4047	1.3671	0.4047
2762	orotidine	Nucleotide	Pyrimidine Metabolism, Orotate containing	35172	LC/MS Polar	100001416	2250	287.052	314-50-1	92751	83729	C01103	HMDB00788	1.6706	1.2621	0.953	1.431	0.8553	0.7839	1.0072	1.7451	1	0.4689	1.0983	1.3003	0.3753	0.3753	0.4303	0.4182
142	p-cresol sulfate	Amino Acid	Phenylalanine and Tyrosine Metabolism	36103	LC/MS Neg	100001315	2890	187.007	3233-57-7	4615423	3806480	C01468	HMDB11635	0.8279	3.4647	2.1152	0.9903	0.8036	0.6865	2.3005	2.1923	0.6045	0.6018	1.3713	1.7929	1.0097	0.8652	1.3327	0.6219
201	p-cresol-glucuronide*	Amino Acid	Phenylalanine and Tyrosine Metabolism	48841	LC/MS Neg	100006191	2420	283.082	17680-99-8	154035	135751		HMDB11686	0.7606	1.1603	1.6535	1.0172	0.5499	0.6261	1.2486	2.4803	0.2885	0.2611	1.5412	1.5189	1.246	0.505	0.9828	0.3696
1067	palmitate (16:0)	Lipid	Long Chain Fatty Acid	1336	LC/MS Neg	424	5618	255.233	57-10-3	985	960	C00249	HMDB00220	1.3955	1.1055	1.0524	0.8064	1.3446	0.8953	1.318	1.0506	1.151	0.9494	1.6614	0.9486	0.736	0.9438	0.8336	0.7175
1068	palmitoleate (16:1n7)	Lipid	Long Chain Fatty Acid	33447	LC/MS Neg	452	5475	253.217	373-49-9	445638	393216	C08362	HMDB03229	1.7622	0.9861	0.8912	0.6172	1.7096	0.8079	1.2385	1.5669	1.3692	1.183	1.6817	1.0139	0.7642	0.6676	0.5951	0.5295
1843	palmitoleoyl-oleoyl-glycerol (16:1/18:1) [2]*	Lipid	Diacylglycerol	52631	LC/MS Pos Late	100009054	3154	610.541						1.9633	0.7641	0.772	0.8206	1.1258	1.0092	1.2379	1.6276	1.3978	1	0.7369	1	0.8702	0.6018	1.1543	0.974
1299	palmitoleoylcarnitine*	Lipid	Fatty Acid Metabolism(Acyl Carnitine)	53223	LC/MS Pos Late	100009406	1357	398.326			28639183			0.1669	0.0896	1.6426	1.5976	1.2285	0.5542	1.5529	1.1717	0.3642	0.8283	0.824	1.3404	1.4571	0.2347	1.2135	0.2372
1876	palmitoyl dihydrosphingomyelin (d18:0/16:0)*	Lipid	Sphingolipid Metabolism	52434	LC/MS Pos Late	100008954	2290	705.591		9939965	8115586			1.4056	0.8024	1.0762	0.9885	0.7461	0.9415	1.0554	1.1577	1.2542	0.9112	0.9041	0.8887	0.9329	1.1138	1.0115	1.0837
1852	palmitoyl sphingomyelin (d18:1/16:0)	Lipid	Sphingolipid Metabolism	37506	LC/MS Pos Late	100002107	2168	703.575	6254-89-3	9939941	8115562			1.191	0.9914	0.999	1.0223	0.8975	1.0651	1.1193	1.2072	1.1052	0.9765	1.0987	1.001	0.9225	0.9305	0.9753	0.8835
1844	palmitoyl-linoleoyl-glycerol (16:0/18:2) [1]*	Lipid	Diacylglycerol	52633	LC/MS Pos Late	100009052	3080	610.541		9543695	7822645		HMDB05207,HMDB07103	1.4546	0.9919	1.3867	1.6718	2.042	1.0081	1.541	0.4408	0.7187	0.5343	0.9411	1.3096	1.5429	0.3508	0.6118	0.5761
1845	palmitoyl-linoleoyl-glycerol (16:0/18:2) [2]*	Lipid	Diacylglycerol	52634	LC/MS Pos Late	100009055	3197	610.541						1.6629	0.948	0.9294	1.1771	1.3896	0.9191	1.3056	1.2462	1.5759	0.9185	0.8809	1.0838	1.051	0.7846	0.949	0.9278
1298	palmitoylcarnitine	Lipid	Fatty Acid Metabolism(Acyl Carnitine)	44681	LC/MS Pos Late	100000776	1425	400.342	6865-14-1	461	448	C02990	HMDB00222	0.2183	0.1616	1.61	1.5483	1.2469	0.4971	1.4899	1.1219	0.4478	0.8318	0.9515	1.4608	1.5897	0.3172	1.0485	0.2305
2851	pantothenate	Cofactors and Vitamins	Pantothenate and CoA Metabolism	1508	LC/MS Neg	1024	1498.7	218.103	137-08-6	6613	6361	C00864	HMDB00210	1.0724	1.0218	1.0895	0.6246	0.9121	0.7236	0.9782	1.0266	1.0905	1.0991	1.0586	0.785	0.8821	0.702	0.7148	1.0226
1066	pentadecanoate (15:0)	Lipid	Long Chain Fatty Acid	1361	LC/MS Neg	980	5521	241.217	1002-84-2;10002-84-2	13849	13249	C16537	HMDB00826	2.4769	1.3759	1.6512	0.6783	0.977	0.9845	0.9463	1.0195	1.2769	1.125	4.8547	1.0155	0.9244	0.7598	0.7862	0.7526
139	phenol sulfate	Amino Acid	Phenylalanine and Tyrosine Metabolism	32553	LC/MS Neg	100001510	2156	172.991	937-34-8	74426	67018	C02180	HMDB60015	0.5425	1.0426	1.2788	0.5425	0.7247	1.3799	1.2904	1.1142	0.8963	5.73	0.6389	0.5425	1	0.8213	0.5425	0.9348
120	phenylacetylglycine	Amino Acid	Phenylalanine and Tyrosine Metabolism	33945	LC/MS Pos Early	100001275	2317	194.081	500-98-1	68144	61452	C05598	HMDB00821	0.8943	1.9336	2.2065	1.4364	0.7754	0.9553	1.1576	2.1462	0.4272	0.3935	1.5415	1.3171	1.0024	0.8055	0.9976	0.8154
108	phenylalanine	Amino Acid	Phenylalanine and Tyrosine Metabolism	64	LC/MS Pos Early	460	2878	166.086	63-91-2	6140	5910	C00079	HMDB00159	1.132	0.8032	1.3861	0.8278	0.8684	1.1345	0.881	1.0232	1.5027	1.0683	1.0301	0.9756	0.8327	1.3296	0.9768	0.9489
675	phenylalanylalanine	Peptide	Dipeptide	41374	LC/MS Neg	100003589	2745	235.109	3918-87-4	6993123;5488196	4589716			1.0401	0.4999	0.4999	0.5633	1.0518	1.1367	0.6941	1.1428	1.9483	1.2633	0.6659	1.0752	0.6559	0.4999	0.9335	0.9599
679	phenylalanylglycine	Peptide	Dipeptide	41370	LC/MS Pos Early	100003588	2898	223.108	721-90-4	98207	88678			0.9954	1.0517	1.0958	1.7163	1.0217	0.8938	0.9087	0.7441	1.2289	0.8656	0.9174	1.2455	0.7254	0.8572	1.0046	1.0664
113	phenyllactate (PLA)	Amino Acid	Phenylalanine and Tyrosine Metabolism	22130	LC/MS Polar	100000774	908	165.056	828-01-3	3848	3715	C05607	HMDB00779	4.5094	1.1321	3.0228	0.2921	1.0441	0.4867	0.7875	1.6491	0.3416	1.4705	3.2011	0.9559	0.7236	0.5251	0.4585	2.183
112	phenylpyruvate	Amino Acid	Phenylalanine and Tyrosine Metabolism	566	LC/MS Neg	241	2517.6	163.04	156-06-9	997	972	C00166	HMDB00205	0.5716	0.5716	2.3634	0.5716	0.5716	0.9167	0.5716	2.6977	1.0157	0.5716	0.9843	0.5716	2.0161	0.5716	0.7356	0.5716
1052	phosphate	Energy	Oxidative Phosphorylation	42109	LC/MS Neg	461	608	96.9696	7664-38-2	1061	1032	C00009	HMDB01429	1.391	1.2523	0.9778	1.1274	0.8347	1.0222	0.9474	1.1135	0.9071	0.9096	1.2979	1.1211	0.8997	0.7495	1.0726	0.7678
857	phosphoenolpyruvate (PEP)	Carbohydrate	Glycolysis, Gluconeogenesis, and Pyruvate Metabolism	597	LC/MS Neg	463	587.3	166.975	10526-80-4	1005	980	C00074	HMDB00263	0.7727	1.031	1.0082	1.1163	0.7429	1.1252	0.9034	1.113	0.9918	0.9631	1.446	0.9146	1.0612	0.8748	1.1024	0.8775
1504	phosphoethanolamine	Lipid	Phospholipid Metabolism	1600	LC/MS Polar	1026	4559.1	140.012	1071-23-4	1015	990	C00346	HMDB00224	1.0816	1.198	1.2045	1.2007	1.1254	1.0017	1.0879	1.2919	0.9983	0.9544	0.997	0.903	0.8027	0.8757	0.8827	0.8041
2853	phosphopantetheine	Cofactors and Vitamins	Pantothenate and CoA Metabolism	15504	LC/MS Neg	100000328	1596.9	357.089	NA	987	103123	C01134	HMDB01416	0.9298	1.1115	0.8315	1.1496	1.8995	0.8344	1.234	1.3462	1.0771	0.8682	0.4346	1.2352	1.0045	0.7878	0.9955	0.6265
1195	pimelate (heptanedioate)	Lipid	Fatty Acid, Dicarboxylate	15704	LC/MS Polar	100000101	2745	159.066	111-16-0	385	376	C02656	HMDB00857	2.8047	2.5507	2.6624	0.7025	0.4441	0.6686	1.1381	0.7086	1.7815	1.6164	2.7606	0.7569	0.4441	0.5953	0.4441	0.8619
98	pipecolate	Amino Acid	Lysine Metabolism	1444	LC/MS Pos Early	1025	2200	130.086	4043-87-2	849	826	C00408	HMDB00070	1.406	1.7759	0.7228	1.233	2.2464	0.4788	1.4216	1.2753	0.4619	0.5085	1.2396	0.7124	0.9977	0.6502	1.0023	0.6849
386	pro-hydroxy-pro	Amino Acid	Urea cycle; Arginine and Proline Metabolism	35127	LC/MS Pos Early	100001167	2128	229.118	18684-24-7	11673055	9847785		HMDB06695	0.7815	1.2952	1.2074	1.2363	1.3297	0.8772	1.0909	1.0685	0.8706	1.044	0.8583	0.956	1.4012	0.8092	0.796	0.6347
366	proline	Amino Acid	Urea cycle; Arginine and Proline Metabolism	1898	LC/MS Pos Early	480	1603	116.071	147-85-3	145742	128566	C00148	HMDB00162	1.073	1.3322	1.2584	1.1646	0.983	1.017	1.1508	1.0348	0.6702	0.9768	0.7593	0.9209	0.8553	1.0466	0.8829	0.8685
696	prolylglycine	Peptide	Dipeptide	40703	LC/MS Pos Early	100003674	2136	173.092	2578-57-6	7408076;6426709	4932143			1.0015	0.885	1.1092	1.0992	0.9718	0.8122	0.9985	0.9049	1.0965	1.2396	1.0307	0.9707	0.7988	1.1935	0.8409	1.311
1271	propionylcarnitine	Lipid	Fatty Acid Metabolism (also BCAA Metabolism)	32452	LC/MS Pos Early	100001162	2590	218.139	17298-37-2	107738	96904	C03017	HMDB00824	2.2677	1.0272	1.1335	0.7246	0.8386	1.0076	1.15	1.1386	1.1538	0.9729	1.3231	0.6943	0.7362	0.8646	0.9746	0.9924
2774	pseudouridine	Nucleotide	Pyrimidine Metabolism, Uracil containing	33442	LC/MS Neg	821	1100	243.062	1445-07-4	15047	21403010	C02067	HMDB00767	1.2747	1.0034	1.0036	0.7211	0.7487	1.0035	1.1905	1.5538	0.9561	0.8681	1.3407	0.8604	1.3637	0.5597	0.9966	0.7589
401	putrescine	Amino Acid	Polyamine Metabolism	1408	LC/MS Pos Early	49	3027	89.1073	110-60-1	1045	13837702	C00134	HMDB01414	0.9274	1	0.9277	2.0263	0.4939	1.5512	1.3183	0.9443	1.0761	0.9555	0.5439	2.0879	0.4939	1.907	0.8453	1.2963
2929	pyridoxal phosphate	Cofactors and Vitamins	Vitamin B6 Metabolism	5331	LC/MS Pos Early	492	1367	248.032	41468-25-1	1051	1022	C00018	HMDB01491	1.052	0.492	1.4132	0.492	0.948	0.8059	1.0888	1.2837	1.7368	0.492	1.626	0.492	0.687	0.8868	0.7242	0.492
2928	pyridoxamine phosphate	Cofactors and Vitamins	Vitamin B6 Metabolism	3138	LC/MS Pos Early	493	1932	249.063	529-96-4	1053	1024	C00647	HMDB01555	1.1693	0.9843	1.1687	0.5604	0.825	1.0996	1.4402	0.8095	1.5273	0.7537	1.0721	0.4566	0.6723	1.0157	1.017	0.5835
53	pyroglutamine*	Amino Acid	Glutamate Metabolism	46225	LC/MS Pos Early	100001540	1900	129.066	2353-44-8	134508	118562			1.0879	1.0919	1.4277	0.5251	1.2054	0.3022	1.7938	1.2621	0.8611	0.5786	1.3207	0.5544	1.1597	0.7778	0.9121	0.8818
858	pyruvate	Carbohydrate	Glycolysis, Gluconeogenesis, and Pyruvate Metabolism	48990	LC/MS Polar	823	1083	87.0088	127-17-3	1060	96901	C00022	HMDB00243	0.465	0.838	0.7295	1.0526	1.239	0.9215	1.1879	1.1486	1.1033	1.0703	0.9261	1.0046	0.879	0.9954	0.8005	1.414
3294	quinate	Xenobiotics	Food Component/Plant	18335	LC/MS Polar	100000442	2432.9	191.056	77-95-2	6508	10246715	C00296	HMDB03072	0.3805	1.7061	1.0539	0.3805	0.3805	0.3805	0.3805	3.6268	0.3805	0.526	0.3805	0.9461	3.3213	0.4332	0.3805	0.3805
877	ribitol	Carbohydrate	Pentose Metabolism	15772	LC/MS Polar	100000406	1789.6	151.061	488-81-3	6912	10254628	C00474	HMDB00508	0.8351	0.5376	1.0354	0.5376	0.7303	0.5376	0.9646	1.7582	0.8658	1.1974	1.9144	2.0697	1.4225	0.7815	0.6773	1.9237
878	ribonate	Carbohydrate	Pentose Metabolism	27731	LC/MS Polar	100001007	2425	165.04	5336-08-03	5460677	4574162	C01685	HMDB00867	1.0087	0.8931	0.7436	1.0013	0.4283	1.0484	0.9987	0.7068	0.5857	1.704	0.7408	1.2379	0.4393	1.2281	1.2035	2.5321
868	ribose 1-phosphate	Carbohydrate	Pentose Phosphate Pathway	1763	LC/MS Polar	219	4025	229.012	50-99-7;58459-37-3	439236	388373	C00620	HMDB01489	1.5615	1.4551	1.4584	1.3583	1.2329	0.8242	0.8927	1.2754	0.9566	1.0068	1.1594	0.9932	0.7473	0.8283	0.4324	0.4462
867	ribose 5-phosphate	Carbohydrate	Pentose Phosphate Pathway	561	LC/MS Polar	19	4193	229.012	18265-46-8;108321-05-7		394672	C00117	HMDB01548	1.3663	0.3582	0.7887	0.522	0.3692	1.5125	0.456	0.6766	1.1383	0.9829	0.9379	1.0171	1.6483	1.2964	1.1695	1.1601
333	S-adenosylhomocysteine (SAH)	Amino Acid	Methionine, Cysteine, SAM and Taurine Metabolism	42382	LC/MS Neg	197	1832.4	383.114	979-92-0	439155	16788012	C00021	HMDB00939	1.1572	1.286	1.0123	1.1599	0.8563	0.9452	0.9877	1.2607	0.7316	1.0921	0.9404	1.5208	1.0374	0.983	0.847	0.9411
332	S-adenosylmethionine (SAM)	Amino Acid	Methionine, Cysteine, SAM and Taurine Metabolism	15915	LC/MS Pos Early	1263	3002	399.145	24346-00-7;86867-01-8;86867-0108	34755		C00019	HMDB01185	1.1149	1.3825	0.6657	1.0034	0.6547	1.0902	0.9215	0.9354	1.1187	1.4203	0.8188	1.2981	0.6323	0.9966	0.6825	1.0621
421	S-lactoylglutathione	Amino Acid	Glutathione Metabolism	15731	LC/MS Pos Early	1343	2124	380.112	54398-03-7	440018	1053	C03451	HMDB01066	0.5878	1.1268	0.4786	0.4831	1.066	0.9714	1.0794	0.6903	1.0829	0.9929	0.4871	0.8477	1.2885	1.0071	1.4982	1.4396
345	S-methylcysteine	Amino Acid	Methionine, Cysteine, SAM and Taurine Metabolism	39592	LC/MS Pos Early	100002749	1955	119.016	1187-84-4	24417	22826		HMDB02108	1.004	1.3806	1.1876	1.3723	0.9625	0.9343	0.9947	1.0483	0.8522	1.1032	0.8507	0.9297	0.7586	1.1268	0.996	1.1404
420	S-methylglutathione	Amino Acid	Glutathione Metabolism	33944	LC/MS Pos Early	100001259	2200	322.107	2922-56-7	3605667	2841309	C11347		0.544	0.7902	0.544	1.7452	0.6657	0.8665	1.0695	1.2281	0.544	0.7118	1	1.4349	0.9364	1.1458	1.216	0.544
86	saccharopine	Amino Acid	Lysine Metabolism	1495	LC/MS Pos Early	392	2530	277.139	997-68-2	160556	141086	C00449	HMDB00279	0.1956	3.4884	0.1258	1.1787	0.3741	1.008	0.992	0.2843	1.1743	6.7616	0.4194	1.4197	0.1623	0.1761	1.8519	1.8793
4	sarcosine	Amino Acid	Glycine, Serine and Threonine Metabolism	1516	LC/MS Pos Early	1023	1280	90.055	107-97-1	1088	1057	C00213	HMDB00271	0.4466	1.4268	1.8196	0.3157	1.403	1.3022	2.4196	2.6626	0.3157	1	0.6161	4.1524	0.708	0.5083	0.5612	0.7591
870	sedoheptulose-7-phosphate	Carbohydrate	Pentose Phosphate Pathway	35649	LC/MS Neg	100001628	599.6	289.033	2646-35-7	616	596	C05382	HMDB01068	1.3875	0.5711	0.858	0.6137	0.3813	1.1358	0.6492	0.795	1.2494	1.118	1.2419	0.9446	1.0013	1.1602	1.0381	0.9987
9	serine	Amino Acid	Glycine, Serine and Threonine Metabolism	1648	LC/MS Pos Early	503	1239	106.05	56-45-1	5951	5736	C00065	HMDB00187	1.0961	1.323	0.9785	2.2052	0.9291	0.947	0.717	1.147	1.2847	1.1039	0.8549	1.7858	0.687	0.9923	0.881	1.0077
404	spermidine	Amino Acid	Polyamine Metabolism	485	LC/MS Pos Early	50	3355	146.165	124-20-9	1102	1071	C00315	HMDB01257	0.7643	0.9929	0.9226	1.0071	0.6368	1.0935	1.3329	0.8913	0.8663	1.1884	1.0127	1.2601	0.7022	1.7366	0.8771	1.0713
1849	sphinganine	Lipid	Sphingolipid Metabolism	17769	LC/MS Pos Late	313	1413	302.305	3102-56-5	3126	3014	C00836	HMDB00269	1.3468	0.9835	0.9939	1.2696	0.9597	0.8327	1.2884	1.6867	1.0249	0.9905	0.7076	1.0061	0.6343	1.0168	1.4601	0.8707
1868	sphingomyelin (d18:1/14:0, d16:1/16:0)*	Lipid	Sphingolipid Metabolism	42463	LC/MS Pos Late	100004328	1998	675.544		11433862	9608732			1.1199	1.0594	1.2046	1.0724	1.0315	0.9814	0.9765	1.3602	1.1493	0.8229	0.8979	0.8514	1.0186	0.8395	0.8542	0.8437
1877	sphingomyelin (d18:1/15:0, d16:1/17:0)*	Lipid	Sphingolipid Metabolism	52433	LC/MS Pos Late	100006314	2082	689.559	121999-58-4		28532779			1.2714	1.1516	1.2548	1.036	1.1079	0.8591	1.0379	1.3693	0.964	0.7658	0.9557	0.7585	1.0595	0.6531	0.9492	0.641
1882	sphingomyelin (d18:1/17:0, d17:1/18:0, d19:1/16:0)	Lipid	Sphingolipid Metabolism	52615	LC/MS Pos Late	100008920	2312	717.591	121999-64-2					1.1738	1.1602	1.1163	1.086	1.032	0.6937	1.0319	1.0455	0.9045	0.7477	0.9681	0.7797	1.0476	0.7217	0.8497	0.7145
1854	sphingomyelin (d18:1/18:1, d18:2/18:0)	Lipid	Sphingolipid Metabolism	37529	LC/MS Pos Late	100002106	2167	729.591	108392-10-5	6443882	4947837			0.9446	0.9922	0.8645	1.0208	0.8947	1.0078	1.0141	1.1423	1.0629	1.0318	1.0259	0.9349	1.0429	0.8754	0.7967	0.8308
1875	sphingomyelin (d18:1/20:0, d16:1/22:0)*	Lipid	Sphingolipid Metabolism	48490	LC/MS Pos Late	100006290	2685	759.638			23113477			1.0875	1.1506	1.1	1.0965	1.2021	0.9884	0.8326	1.0116	0.954	0.728	0.9244	1.0674	1.3438	0.7488	0.8635	0.9101
1872	sphingomyelin (d18:1/20:1, d18:2/20:0)*	Lipid	Sphingolipid Metabolism	48491	LC/MS Pos Late	100006292	2383	757.622	222403-67-0					1.0869	1.3207	0.8957	1.021	1.3991	0.9008	0.7298	1.0017	1.0377	0.8181	0.9983	1.0245	1.45	0.4898	0.7562	0.7477
1878	sphingomyelin (d18:1/21:0, d17:1/22:0, d16:1/23:0)*	Lipid	Sphingolipid Metabolism	52495	LC/MS Pos Late	100009025	2793	773.653						1.1494	1.5204	1.1818	1.2306	1.3492	0.9163	0.9182	1.3245	0.9323	0.6975	0.9678	1.0322	1.5731	0.8068	0.8133	0.666
1874	sphingomyelin (d18:1/22:1, d18:2/22:0, d16:1/24:1)*	Lipid	Sphingolipid Metabolism	48493	LC/MS Pos Late	100006295	2666	785.653			29368329			1.0757	0.9481	1.0694	1.1728	1.2393	0.9092	0.9906	1.8877	1.0706	0.7612	0.939	1.0094	1.147	0.8873	0.8598	0.7459
1870	sphingomyelin (d18:1/24:1, d18:2/24:0)*	Lipid	Sphingolipid Metabolism	47153	LC/MS Pos Late	100005986	3033	813.684	94359-13-4		24846874			1.0606	0.966	1.2244	1.1234	1.0044	0.9288	0.9973	1.2667	0.9512	0.7257	0.9142	1.0027	0.894	1.1013	0.9559	1.0935
1869	sphingomyelin (d18:2/14:0, d18:1/14:1)*	Lipid	Sphingolipid Metabolism	47154	LC/MS Pos Late	100005985	1860	673.528						0.9918	1.5293	1.1962	1.2023	1.1068	0.8798	0.7619	1.163	1.0357	1.0082	0.9312	0.6847	0.6979	1.0935	0.7538	0.7386
1871	sphingomyelin (d18:2/16:0, d18:1/16:1)*	Lipid	Sphingolipid Metabolism	42459	LC/MS Pos Late	100004329	2002	701.559						1.0142	1.1038	1.0818	1.0233	0.9995	1.0812	0.9142	1.2578	1.186	0.9198	0.8768	0.9036	1.0005	0.8405	0.8269	0.7935
1879	sphingomyelin (d18:2/23:0, d18:1/23:1, d17:1/24:1)*	Lipid	Sphingolipid Metabolism	52435	LC/MS Pos Late	100008956	2845	799.669						1.0695	1.0225	1.1685	1.2287	1.2645	0.768	1.1118	1.3932	0.9334	0.7134	0.9775	0.9091	1.0365	0.7864	0.8523	0.7013
1880	sphingomyelin (d18:2/24:1, d18:1/24:2)*	Lipid	Sphingolipid Metabolism	52437	LC/MS Pos Late	100008957	2635	811.669						1.1031	0.8797	1.0296	1.0994	1.0284	0.8629	0.8319	1.287	1.0082	0.9284	0.9918	1.0823	1.0708	0.7805	0.7736	0.8212
1858	sphingosine	Lipid	Sphingolipid Metabolism	17747	LC/MS Pos Late	297	1393	300.29	123-78-4	5353955	4510275	C00319	HMDB00252	0.8144	0.7688	0.8489	0.9612	1.0059	0.9146	1.1852	1.0724	1.2236	1.0164	0.8603	1.0143	0.7095	1.0324	1.5071	0.9941
3317	stachydrine	Xenobiotics	Food Component/Plant	34384	LC/MS Pos Early	100001296	1440	144.102	4136-37-2	115244	103115	C10172	HMDB04827	1.1059	1.6128	1.1073	1.2227	0.5895	1.0818	2.2303	4.6239	0.5296	0.8011	0.7498	0.8074	7.3598	0.6357	0.6417	0.9182
1072	stearate (18:0)	Lipid	Long Chain Fatty Acid	1358	LC/MS Neg	439	5872	283.264	57-11-4	5281	5091	C01530	HMDB00827	1.1438	0.9393	0.9905	0.8011	1.1196	0.9769	1.0409	1.0095	1.0309	0.9831	2.0563	1.108	0.8977	1.0272	0.9541	0.8675
1853	stearoyl sphingomyelin (d18:1/18:0)	Lipid	Sphingolipid Metabolism	19503	LC/MS Pos Late	1538	2400	731.606	85187-10-6;85187-10-6	6453725	4956085	C00550	HMDB01348	1.0925	0.9514	0.9065	0.9681	0.9515	1.0793	0.9448	1.0879	1.1159	0.9791	1.1789	1.0816	1.0529	1.0146	0.9717	0.9854
1300	stearoylcarnitine	Lipid	Fatty Acid Metabolism(Acyl Carnitine)	34409	LC/MS Pos Late	100001391	1485	428.373	18822-91-8	6426855	21233653		HMDB00848	0.2033	0.1453	1.52	1.4208	2.0053	0.5456	1.7155	1.0732	0.2862	0.7764	0.9268	1.5254	1.633	0.2942	1.2606	0.2343
1036	succinate	Energy	TCA Cycle	1437	LC/MS Polar	252	3149	117.019	110-15-6	1110	1078	C00042	HMDB00254	2.0772	0.7091	1.0143	0.5438	0.5891	0.9834	0.9857	1.0326	1.5431	1.1204	1.3509	0.5085	0.8374	2.9548	0.9142	1.1989
3878	succinimide	Xenobiotics	Chemical	41888	LC/MS Polar	100003696	2155	116.035	123-56-8	11439	10955	C07273		0.7095	0.4339	0.8052	0.5044	0.8928	1.0705	1.3749	1.6483	1.1216	0.9732	1.0499	0.7919	1.0268	1.3004	0.8839	1.497
1035	succinylcarnitine	Energy	TCA Cycle	37058	LC/MS Pos Early	100001948	2291	262.129						1.1515	1.355	1.0036	0.7713	1.0543	0.5953	1.1078	1.2314	0.9964	0.9589	0.9311	0.9341	0.7524	0.9572	1.0894	1.1568
933	sucrose	Carbohydrate	Disaccharides and Oligosaccharides	1519	LC/MS Neg	935	865	341.109	57-50-1	5988	5768	C00089	HMDB00258	1.2357	1.6804	1.1755	0.6945	1.0048	0.968	1.4225	0.9708	0.8025	0.9952	1.3241	1.9817	1.0508	0.7289	0.4523	0.7682
353	taurine	Amino Acid	Methionine, Cysteine, SAM and Taurine Metabolism	2125	LC/MS Pos Early	512	660	126.022	107-35-7	1123	1091	C00245	HMDB00251	1.2431	0.9571	1.3027	0.9331	1.1723	0.8484	0.9464	1.1676	1.1161	1.0445	1.0429	1.0607	0.801	0.7901	0.7921	0.816
2075	taurochenodeoxycholate	Lipid	Primary Bile Acid Metabolism	18494	LC/MS Neg	1629	5250	498.289	6009-98-9	387316	343282	C05465	HMDB00951	0.8203	0.9951	3.576	0.5242	0.5242	0.5242	0.5242	1.323	2.0087	1.4946	0.5242	0.5242	0.9046	1.0049	0.5734	0.5242
359	taurocyamine	Amino Acid	Methionine, Cysteine, SAM and Taurine Metabolism	35117	LC/MS Pos Early	100001418	710	168.044	543-18-0	68340	61635	C01959	HMDB03584	1.295	2.2501	1.4159	0.5499	1.2181	0.2386	1.4945	0.7181	0.4342	0.9321	1	0.6546	1.5223	0.2386	0.2386	0.2386
2111	taurohyodeoxycholic acid	Lipid	Secondary Bile Acid Metabolism	43588	LC/MS Neg	100003869	5073	498.289	38411-85-7	119046	106373			0.1391	1.9753	1.7607	0.3196	0.4732	0.1391	0.1391	0.1391	1.0151	1.7932	0.1391	0.1391	1.3437	0.1639	0.1391	0.9849
2916	thiamin diphosphate	Cofactors and Vitamins	Thiamine Metabolism	35670	LC/MS Pos Early	522	911	425.044	154-87-0	1132	8715	C00068	HMDB01372	0.8334	1.411	0.9132	0.7013	1.113	0.4816	1.3095	1.0868	1.1356	1.1307	1.6692	0.5081	0.5711	0.6758	1.1475	0.7002
263	thioproline	Amino Acid	Tryptophan Metabolism	53231	LC/MS Pos Early	100009232	1250	134.027	34592-47-4	93176;6973609	84120			0.283	0.7604	0.3345	0.8885	1.5089	1.3879	1.0028	0.9972	0.9827	1.1653	0.233	0.9461	1.2112	1.2857	1.0684	1.1294
2862	threonate	Cofactors and Vitamins	Ascorbate and Aldarate Metabolism	27738	LC/MS Polar	100001022	2384	135.03	70753-61-6	151152	133224	C01620	HMDB00943	1.2506	0.9716	0.874	1.2179	0.8958	1.0582	0.975	1.025	0.9617	1.0631	1.1022	1.0704	1.0637	0.9545	0.6751	0.8999
14	threonine	Amino Acid	Glycine, Serine and Threonine Metabolism	1284	LC/MS Pos Early	564	1514	120.066	72-19-5	6288	6051	C00188	HMDB00167	1.2645	1.8256	0.5212	0.3168	0.7469	1.5634	0.5554	0.2772	1.5919	1.9234	0.7236	0.6449	1.1675	1.5885	0.8603	1.1397
2815	thymidine	Nucleotide	Pyrimidine Metabolism, Thymine containing	2183	LC/MS Neg	872	1963.7	241.083	50-89-5	5789	5585	C00214	HMDB00273	0.7579	0.9239	1.0761	0.6845	0.8589	0.7805	2.0974	0.8748	1.1454	2.1192	2.1969	1.3994	1.3451	0.5468	1.6366	0.521
301	tiglylcarnitine	Amino Acid	Leucine, Isoleucine and Valine Metabolism	35428	LC/MS Pos Early	100001597	2962	244.154	64191-86-2	22833596	17216200		HMDB02366	2.118	1	2.8447	0.3203	0.304	0.4763	0.5097	0.5328	4.1261	0.6099	3.1175	0.5287	0.304	1.4308	2.3783	1.9975
384	trans-4-hydroxyproline	Amino Acid	Urea cycle; Arginine and Proline Metabolism	32306	LC/MS Pos Early	1001	1064	132.066	51-35-4	5810	5605	C01157	HMDB00725	0.85	1.6856	1.0153	1.2545	1.2933	0.9547	1.799	1.1916	0.72	1.0964	0.7258	1.1157	0.9847	0.8498	0.972	0.9003
1881	tricosanoyl sphingomyelin (d18:1/23:0)*	Lipid	Sphingolipid Metabolism	52436	LC/MS Pos Late	100008955	3330	801.684						0.9399	1.2529	1.1985	1.4474	1.1108	0.9598	1.085	1.3397	0.929	0.7902	0.9049	0.9973	1.0027	1.0675	0.9884	0.8211
1087	tricosenoate (23:1)	Lipid	Long Chain Fatty Acid	53255	LC/MS Neg	100009068	6400	351.327		543855	473411			1.5052	1.7003	1.3564	0.4815	1.6402	0.765	1.7689	1.0304	1.2706	0.671	1.749	0.2876	0.845	0.9696	0.8966	0.2371
2843	trigonelline (N'-methylnicotinate)	Cofactors and Vitamins	Nicotinate and Nicotinamide Metabolism	32401	LC/MS Pos Early	100001092	1388	138.055	535-83-1	5570	5369	C01004	HMDB00875	0.7847	2.3654	2.2413	3.9321	0.5047	0.9254	1.731	11.8005	0.5518	0.4669	0.8572	2.3503	4.9453	0.6266	0.7338	1.0746
1507	trimethylamine N-oxide	Lipid	Phospholipid Metabolism	40406	LC/MS Pos Early	100003397	2100	76.0757	1184-78-7	1145	1113	C01104	HMDB00925	0.515	2.2984	19.149	1.6749	0.4691	0.4566	1.9389	0.7465	0.8033	1.3627	12.6461	1.0289	0.3579	0.8426	1.4747	0.9711
3881	trizma acetate	Xenobiotics	Chemical	20710	LC/MS Pos Early	100000856	1884	122.081	6850-28-8	6503	73346	C07182		0.4413	1.5034	0.8797	0.4413	0.4413	0.4413	0.8169	0.4413	0.4413	1.4038	0.4413	0.8078	1	0.4413	58.2112	1.1035
217	tryptophan	Amino Acid	Tryptophan Metabolism	54	LC/MS Pos Early	565	2986	205.097	73-22-3	6305	6066	C00078	HMDB00929	1.0936	1.073	0.7897	1.0301	0.7086	1.1322	0.9699	0.7334	1.5552	1.6313	0.8896	1.1027	0.8612	1.2204	0.654	0.8657
123	tyrosine	Amino Acid	Phenylalanine and Tyrosine Metabolism	1299	LC/MS Pos Early	815	2430	182.081	60-18-4	6057	5833	C00082	HMDB00158	1.1139	1.2687	0.9909	1.1583	0.7031	0.9635	0.8282	1.0161	1.1772	1.2788	0.7307	1.1517	0.8846	1.0091	0.8854	0.9439
985	UDP-N-acetylgalactosamine	Carbohydrate	Nucleotide Sugar	18396	LC/MS Polar	1257	3730	606.074	108320-87-2	439185	1134	C00203	HMDB00304	1.1535	1.1256	1.1004	0.7617	0.8592	1.0505	1.0723	1.2828	1.0242	0.6357	0.8682	0.7774	0.9758	1.2987	0.8633	0.7454
984	UDP-N-acetylglucosamine	Carbohydrate	Nucleotide Sugar	35162	LC/MS Polar	1249	3708.7	606.074	91183-98-1	445675	17215931	C00043	HMDB00290	1.2012	0.8931	0.8979	1.0501	0.7869	1.071	0.8386	1.1446	1.0761	1.0053	1.3628	0.865	0.7684	0.8623	0.9947	1.1824
2773	uracil	Nucleotide	Pyrimidine Metabolism, Uracil containing	605	LC/MS Polar	825	1089.7	111.02	66-22-8	1174	1141	C00106	HMDB00300	1.7336	0.8885	1.125	0.6001	1.181	0.6152	1.565	0.7331	0.9422	1.3608	1.01	0.6892	0.9217	1.3892	1.1278	0.99
363	urea	Amino Acid	Urea cycle; Arginine and Proline Metabolism	1670	LC/MS Pos Early	533	700	121.072	57-13-6	1176	1143	C00086	HMDB00294	0.6133	1.4705	2.2563	0.6071	0.8739	1.9376	0.8914	0.9826	1.5079	1.2385	2.0893	0.9727	1.0174	1.2843	0.8903	0.9124
2772	uridine	Nucleotide	Pyrimidine Metabolism, Uracil containing	606	LC/MS Neg	535	1457.6	243.062	58-96-8	6029	5807	C00299	HMDB00296	1.1837	1.1931	1.3656	0.9347	1.0543	0.7439	0.9806	1.1192	1.21	1.1646	1.0115	0.9841	0.6437	0.9885	0.6496	0.7081
2766	uridine 5'-diphosphate (UDP)	Nucleotide	Pyrimidine Metabolism, Uracil containing	5345	LC/MS Neg	870	599.5	402.995	21931-53-3	6031	5809	C00015	HMDB00295	0.8969	0.8241	0.5414	0.6007	0.6346	2.1898	0.9922	1.4711	1.1028	1.8285	0.9645	1.0078	1.7942	0.395	3.1596	2.6519
2767	uridine 5'-monophosphate (UMP)	Nucleotide	Pyrimidine Metabolism, Uracil containing	2856	LC/MS Polar	869	4150	323.029	3387-36-8	6030	1399139	C00105	HMDB00288	0.9791	0.9402	0.8445	1.4378	1.044	0.9185	1.0279	1.0192	0.9354	0.8982	0.9808	1.0772	1.0865	1.046	1.0602	0.9788
2765	uridine 5'-triphosphate (UTP)	Nucleotide	Pyrimidine Metabolism, Uracil containing	33448	LC/MS Neg	871	572	482.961	19817-92-6	6133	5903	C00075	HMDB00285	0.2823	0.2823	0.2823	0.2823	0.2823	1.6629	0.2823	1.1683	0.5975	1.9715	0.2823	0.6002	0.8317	0.4614	2.0874	2.218
1288	valerylcarnitine	Lipid	Fatty Acid Metabolism(Acyl Carnitine)	34406	LC/MS Pos Early	100001394	3112	246.17		6426903	4932322		HMDB13128	3.3848	1.1641	0.7918	0.4218	1.047	0.953	1.5247	1.3853	0.5969	1.3169	0.7625	0.4218	1.2629	0.4498	0.6062	0.4218
307	valine	Amino Acid	Leucine, Isoleucine and Valine Metabolism	1649	LC/MS Pos Early	566	2479	118.086	72-18-4	6287	6050	C00183	HMDB00883	1.4067	1.1446	0.8739	0.6651	1.15	0.9843	0.8959	0.7055	1.4662	1.2974	1.0202	0.9987	0.8015	1.2	1.0013	0.8641
774	valylglutamine	Peptide	Dipeptide	42079	LC/MS Pos Early	100003640	2295	246.145	42854-54-6	5253209	4419671			0.5478	0.5478	0.5478	1.2605	0.6727	0.7509	0.5478	0.5478	1.0159	1.1395	0.5478	1.4546	0.5478	1.003	0.6083	0.997
775	valylglycine	Peptide	Dipeptide	40475	LC/MS Pos Early	100003641	2444	175.108	686-43-1	136487	120256		HMDB29127	0.8793	0.8238	0.8245	1.366	1.37	1.0619	1.0378	0.8738	1.3411	1.0493	0.7132	1.1182	0.7585	0.8695	0.9622	1.074
778	valylleucine	Peptide	Dipeptide	39994	LC/MS Pos Early	100003210	3138	231.17	22906-55-4	352039	312586		HMDB29131	1.5267	0.7485	0.4237	1.2622	0.9675	1.3596	0.9976	0.8915	1.6472	1.7878	0.7676	1.9195	0.5581	0.8826	1.0024	1.5674
2686	xanthine	Nucleotide	Purine Metabolism, (Hypo)Xanthine/Inosine containing	3147	LC/MS Polar	1004	2023	151.026	69-89-6	1188	1151	C00385	HMDB00292	0.8568	0.749	0.9144	0.8889	1.0088	0.9162	1.1166	1.041	1.0315	0.9243	1.1753	1.1394	2.0371	0.8019	1.0044	0.9956
2687	xanthosine 5'-monophosphate (xmp)	Nucleotide	Purine Metabolism, (Hypo)Xanthine/Inosine containing	12024	LC/MS Neg	1251	580	363.035	25899-70-1	73323	10463791	C00655	HMDB01554	1.0966	1.2031	0.9636	0.874	0.8952	1.1791	0.9679	0.9613	0.961	0.8973	1.3278	1.1093	0.951	1.0321	1.4775	1.0486
	X - 09789			46355	LC/MS Neg		2580.5	153.02						0.8071	0.6909	0.6909	0.6909	0.6909	0.6909	0.6909	1	1.1086	0.6909	0.6909	0.6909	3.4654	0.6909	0.6909	0.6909
	X - 11381			32698	LC/MS Pos Early		2331	186.112						0.9569	0.9058	1.5599	1.3742	0.958	1.0979	1.0388	0.9859	0.9597	0.9695	1.0536	1.3576	0.8528	1.0159	0.9426	1.0141
	X - 11429			46597	LC/MS Neg		1151	245.077						0.8401	0.9841	1.0159	0.7133	0.9645	1.1327	1.4695	2.1489	0.9692	0.9518	1.814	0.7776	1.4446	0.5405	1.1763	1.0514
	X - 11538			46604	LC/MS Neg		4873	311.223						2.3312	1.5359	1.147	0.3677	1.3841	0.7312	0.9738	1.3168	0.9282	1.1497	1.1244	0.784	1.0262	0.587	0.6461	0.5126
	X - 11540			32857	LC/MS Pos Late		1200	342.263						0.0695	0.0759	1.0425	1.4052	1.6332	0.434	1.5848	1.1262	0.2984	1.0984	0.6919	0.9575	1.3538	0.1738	1.3432	0.1918
	X - 11787			33132	LC/MS Pos Early		2319	148.097						0.9362	0.9276	0.8714	1.1608	0.7728	1.2136	1.1238	1.0638	1.1973	0.8239	0.9086	0.9132	0.3812	2.0262	1.1881	1.1808
	X - 12015			47390	LC/MS Neg		1296	216.088						1.0842	1.0195	1.4533	0.5888	0.6652	0.9684	1.1604	1.6441	0.7622	1.5108	1.0137	0.9863	0.7104	0.7204	0.6625	1.4672
	X - 12100			47687	LC/MS Pos Early		2650	221.092						1.9929	1	1.2161	0.5814	0.5814	1.0089	0.6058	0.5814	1.4834	0.8661	1.834	0.6996	0.5814	0.5814	0.5814	0.7109
	X - 12101			47642	LC/MS Pos Early		2700	164.074						1.3477	0.9785	1.1858	0.8735	1.5641	0.8416	1.3295	1.2357	1.0215	0.95	1.0313	1.1018	0.712	0.8892	0.7796	0.9167
	X - 12127			47702	LC/MS Pos Early		2160	226.082						1	0.2369	1.3904	0.2931	1.4709	0.6748	7.2484	0.6322	0.5648	1.1357	1.3929	1.0893	0.5267	0.6978	4.1672	0.2369
	X - 12442			46618	LC/MS Neg		5315	223.171						0.7191	0.7791	1.3704	1.3007	1.9463	0.6551	1.6006	1.2025	1.0026	1.0027	0.9974	1.1983	0.9547	0.6494	0.9411	0.5708
	X - 12450			46619	LC/MS Neg		5408	251.202						1.9908	1.3137	0.9625	1.1526	2.8464	0.6531	2.2736	1.0359	1.5168	0.9206	1.518	0.8156	0.9641	0.6895	0.8241	0.4674
	X - 12524			46621	LC/MS Neg		5780	205.16						1.2057	0.9756	1.0355	0.7063	1.1682	0.9392	1.0767	0.9554	1.1198	0.998	1.9009	1.0058	0.7409	1.002	0.8984	0.7591
	X - 12681			47715	LC/MS Pos Early		2200	176.103						0.8836	1.1656	0.9303	0.3976	1.3241	2.1349	1.0204	0.9796	0.9694	1.0964	0.4	0.5953	1.3153	1.0213	0.939	1.1874
	X - 12688			47718	LC/MS Pos Early		2300	203.139						0.8674	0.7077	1.2814	0.8101	1.0809	0.9821	1.3055	1.2032	1.1316	0.501	0.9221	0.8901	1.1979	1.0179	1.6735	0.7881
	X - 12748			46894	LC/MS Neg		539	320.062						1.6337	1.0382	1.0284	0.847	1.2016	0.8472	1.2888	1.4379	1.086	0.8659	0.9167	0.5519	0.9716	0.9023	1.1061	0.7418
	X - 12798			46624	LC/MS Pos Early		2011	240.102						0.9123	0.589	1.5596	0.8978	0.9995	1.6872	1.1646	1.4641	0.7881	0.4603	1.0005	1.0255	0.9155	1.1881	0.7715	1.0364
	X - 13007			47203	LC/MS Neg		4597	329.234						3.8045	2.0454	2.297	0.1348	0.562	0.3032	1.0729	0.9271	1.5486	1.1185	3.1609	0.3685	0.2727	0.3101	1.1141	0.4146
	X - 13435			46733	LC/MS Pos Late		1095	314.232						0.2032	0.4241	1.6239	1.0839	2.0508	0.6819	1.5286	1.6019	0.7778	0.2032	1.0004	0.9996	1.2603	0.448	0.2032	0.5275
	X - 13737			47441	LC/MS Pos Early		2332	129.102						0.9667	0.8154	0.3845	0.3845	1.2168	1.2958	0.9577	1.0096	0.8758	0.9904	1.2609	1.3313	1.3418	0.3845	0.3845	0.3845
	X - 13835			46646	LC/MS Neg		1017	169.062						0.9349	1.3442	1.0651	0.2824	0.2824	0.2824	1.2826	1.4302	0.2824	0.3619	2.0231	1.7342	0.428	0.2824	0.5713	0.3183
	X - 14056			46632	LC/MS Pos Early		810	192.033						0.23	0.2893	0.166	0.9528	1.2904	1.8798	1.0247	1.3069	1.2277	2.4452	0.1479	1.2095	0.527	2.7474	0.9753	0.9537
	X - 14264			47255	LC/MS Neg		2091	258.182						0.2583	0.2583	0.7688	0.2583	1.2886	1.2621	1.1157	1.5336	1.5417	0.2583	0.6326	0.8843	0.7483	0.2583	0.2583	0.2583
	X - 14384			47231	LC/MS Neg		2711	265.12						1.048	0.5173	0.5173	0.952	0.9131	1.1609	0.7052	1.3172	1.3704	1.1129	0.6337	1.422	0.5173	0.6807	0.5173	0.5173
	X - 14838			47787	LC/MS Pos Early		2000	141.066						1	11.217	2.1696	0.2972	3.2018	0.0957	6.0374	2.6452	0.2051	0.0957	0.5672	0.6455	2.1451	0.2411	1.9489	0.7833
	X - 14900			47254	LC/MS Neg		2140	258.182						0.7543	0.7543	0.7543	0.7543	0.8779	1.8293	1	1.082	0.8047	0.7543	0.7543	1.7358	0.7543	0.7543	0.7543	0.7543
	X - 14904			47204	LC/MS Neg		4543	329.234						5.1002	2.2991	2.7355	0.108	0.6178	0.3778	1.2677	1.0156	1.798	1.1137	3.1938	0.2706	0.3805	0.174	0.9844	0.4335
	X - 15161			47620	LC/MS Pos Early		1809	206.048						3.851	0.3974	0.8199	0.2979	4.3412	0.2979	1.797	2.1144	2.2735	0.552	0.2979	0.4933	1	4.106	0.9121	0.2979
	X - 15461			46283	LC/MS Pos Early		1624	160.097						1.0086	0.9914	1.4961	0.8675	1.1507	1.1654	1.1553	1.1792	0.8835	0.8036	1.0726	0.9756	1.0433	0.9008	0.8776	0.9365
	X - 15469			46640	LC/MS Pos Late		785	304.212						1.213	0.4011	1.3408	0.8992	2.4724	0.5664	1.245	1.6699	0.7251	0.7178	2.1046	0.9685	1.3396	0.3846	1.0315	0.4073
	X - 15497			46473	LC/MS Neg		2843	236.093						2.135	1.6573	0.8212	0.4531	0.3925	1	0.5703	0.4964	0.9012	1.2371	1.4077	0.6571	0.3925	1.3443	1.1368	1.7237
	X - 15666			47800	LC/MS Pos Early		2755	221.092						1.5896	1.0957	1.8649	0.5914	0.5914	1	0.5914	0.6476	0.5914	1.7183	1.9886	0.7482	0.5914	0.7355	0.7114	0.5914
	X - 16071			46738	LC/MS Neg		3692	144.046						2.5219	2.3484	3.16	0.8416	1.1909	0.978	1.0217	0.8653	1.099	0.9783	2.4563	0.7231	0.5136	0.5839	0.843	1.9243
	X - 16964			46685	LC/MS Neg		3034	174.059						0.1524	0.4753	0.1524	0.4988	1.5306	1.2471	0.9894	1.3995	1.0104	1.0188	0.1524	1.0169	0.9185	1.5475	0.8233	0.9896
	X - 17010			47993	LC/MS Neg		3178	189.114						9.867	4.6652	5.5097	0.3515	0.5814	0.5348	1.4745	0.7066	2.6393	1.5997	8.6559	0.4763	0.6719	0.431	0.4295	1.2934
	X - 17269			46704	LC/MS Neg		4538	155.108						1.0287	1.0103	0.9897	0.5374	0.5374	0.5374	0.5374	0.5374	0.5374	0.5542	1.0391	0.5374	0.5374	0.5374	0.5374	0.5374
	X - 17299			40097	LC/MS Pos Early		2344	229.154						0.8915	0.8765	1.0545	0.7079	1.1474	1.0697	1.4019	1.1732	0.5252	0.9371	1.2616	1.058	0.9315	0.7774	0.9455	1.1545
	X - 18059			48039	LC/MS Neg		2825	175.098						4.0677	2.4796	2.0132	0.4036	0.5064	0.4036	0.7158	0.872	1.1717	1.128	2.4303	0.4036	0.6063	0.4036	0.4036	0.641
	X - 18165			47337	LC/MS Neg		1795	281.114						0.5493	0.5493	0.5493	0.9506	1.3624	1.069	0.7521	1.1212	1.1429	1.0494	0.5493	0.8617	0.5493	0.5493	0.8682	0.5493
	X - 18889			47347	LC/MS Neg		2633	202.109						3.6869	2.9779	0.5517	0.5415	0.8896	0.7883	0.773	0.3942	1	1.2187	1.7883	1.4543	0.3942	1.7872	0.8935	1.5399
	X - 21353			46398	LC/MS Neg		5196	239.166						0.5394	0.7881	1.1955	0.6941	1.6968	0.4947	2.2846	1.0229	1.12	0.9771	0.9618	1.1549	1.1152	0.5104	1.0856	0.4328
	X - 21365			46410	LC/MS Pos Early		2195	160.133						0.9402	1.1215	1.6617	1.431	0.7537	0.6217	0.9204	3.4093	0.4937	0.7607	1.1062	0.9685	1.0315	0.5846	1.1153	1.4035
	X - 21785			46961	LC/MS Neg		765	189.041						0.6693	0.8545	1	1.3608	0.7145	1.3076	0.8427	1.0889	0.966	1.1851	1.1943	1.1466	1.0166	0.6693	0.8115	0.9083
	X - 21796			46972	LC/MS Neg		1625	138.057						1.6438	1.0938	1.2543	0.8052	0.9396	0.5413	1.0604	1.4058	0.5765	0.5413	1.2602	0.5413	0.8111	0.5413	0.5413	0.6991
	X - 21959			47205	LC/MS Neg		4652	329.234						1.3651	0.5079	0.4994	0.4994	1	0.4994	0.4994	0.6821	0.9964	1.5514	0.4994	1.5647	1.2758	0.4994	0.4994	0.4994
	X - 22143			47389	LC/MS Neg		1263	216.088						1.1922	1.0815	0.6508	0.6508	0.8208	0.6508	0.6508	3.5295	0.6508	0.6508	1.3455	0.9185	0.905	0.6508	0.6508	0.6508
	X - 22162			47417	LC/MS Pos Early		960	150.058						0.9659	0.603	1	0.8545	1.0183	0.603	1.4103	1.2196	1.0175	0.7236	1.208	0.8623	1.2765	0.603	0.8038	0.603
	X - 22764			48067	LC/MS Neg		5263	197.155						0.543	0.7587	1.5298	0.9408	1.6625	0.6878	1.8392	1.1552	0.9935	1.0209	1.0473	1.1336	1.0065	0.412	0.6927	0.5923
	X - 22768			48073	LC/MS Neg		1320	535.086						2.1794	1.9066	0.4091	0.4091	0.4091	0.9653	0.4091	0.4091	1.5823	0.5788	1	0.4091	0.4091	0.4091	0.4091	0.4091
	X - 22771			48076	LC/MS Neg		2180	160.044						0.573	0.7788	0.4156	0.5942	1.5924	1.3756	1.2405	1.6721	1.0704	1.1337	0.4359	0.9182	0.9296	1.4123	1.0825	0.8725
	X - 22773			48078	LC/MS Neg		2920	460.177						2.4417	0.8	0.71	0.71	0.71	0.71	0.71	0.71	0.71	0.71	1.2	0.71	0.71	0.71	0.71	0.71
	X - 22774			48079	LC/MS Neg		2955	460.177						2.2757	0.7921	0.6793	0.6793	0.6793	0.6793	0.6793	0.6793	0.6793	0.6793	1.2079	0.6793	0.6793	0.6793	0.6793	0.6793
	X - 22775			48080	LC/MS Neg		2980	154.991						1.316	1.0902	1.4601	0.6368	1.0021	0.7812	1.0908	1.0151	1.3778	0.8401	1.6302	0.7737	0.9044	0.8613	0.8021	0.9979
	X - 22776			48081	LC/MS Neg		3615	252.044						10.4103	4.7025	6.0219	0.1577	0.7846	0.4825	1.7011	0.7116	3.0359	1.5932	8.7579	0.4662	0.5796	0.2429	0.2156	1.2154
	X - 22800			48105	LC/MS Neg		5275	229.181						1.2182	1.2511	1.4587	1.0178	0.9499	0.8031	0.9083	0.9395	1.382	1.332	2.3987	0.8505	1.4465	0.9734	0.7783	0.9822
	X - 22810			48127	LC/MS Neg		2810	218.082						1.4808	0.4811	0.9194	0.4811	0.4811	0.4811	0.4811	0.4811	0.4811	0.4811	1.0806	0.4811	0.4811	0.4811	0.4811	0.4811
	X - 23277			48973	LC/MS Neg		4561.4	327.218						2.3345	1.0777	1	0.1684	0.1684	0.1684	0.1684	0.1684	0.5601	0.1727	2.2171	0.1684	0.1684	0.1684	0.1684	0.1684
	X - 23308			49008	LC/MS Neg		1463.9	191.097						1.2997	0.8283	0.7297	0.7963	0.544	1.2318	0.8257	0.9946	1.1222	1.3985	1.1979	1.2568	1.0896	0.9909	1.0054	0.9646
	X - 23593			49469	LC/MS Pos Early		1531	191.102						1.1902	1.495	1.5041	1.1867	0.8589	0.7879	1.2418	1.6041	0.9043	0.9307	1.4367	1.0693	0.9029	0.8107	0.6986	0.6453
	X - 23637			49513	LC/MS Pos Early		1382	235.092						0.72	0.8009	0.9881	2.1321	1.9178	0.7872	0.819	1.5267	1.2378	0.8566	1.0119	1.8465	0.559	0.9176	1.1959	1.2339
	X - 23639			49515	LC/MS Pos Early		1640	134.081						0.9818	0.6795	1.4382	1.7038	0.6673	0.8658	1.0182	1.4585	1.1172	0.5955	1.2259	1.2341	0.7103	1.1526	0.8833	0.8935
	X - 23652			49529	LC/MS Pos Early		1991	171.076						0.9952	1.5336	1.6154	0.7691	1.4382	0.5487	1.5599	1.4088	0.2114	0.6804	1.3853	1.8347	0.6667	0.3795	0.8437	1.0048
	X - 23697			49575	LC/MS Pos Late		1903	802.596						18.7058	5.1863	5.1998	0.2068	0.5766	0.2068	1.2123	0.3871	2.9432	1.6732	6.7681	0.2068	0.2557	0.3597	0.2901	0.7877
	X - 23705			49583	LC/MS Pos Late		2382	796.621						0.7258	0.7515	1.1186	0.5415	0.9096	1.0436	1.223	0.8422	0.9201	0.8841	1.3068	1.0863	0.9564	1.2607	1.3604	1.1554
	X - 23736			49634	LC/MS Pos Early		964	148.06						0.684	2.2796	0.5849	0.7095	2.0828	1.6624	1.5431	0.7726	0.8638	1.8385	0.5986	0.7086	1.623	2.0962	0.9009	1.0991
	X - 24020			52049	LC/MS Pos Early		3064	188.175						0.6771	0.2458	0.2458	0.3238	0.3127	1.0317	1.2236	0.5091	1.0149	1.0957	0.4286	0.6218	1.0641	1.7646	1.663	1
	X - 24021			52050	LC/MS Pos Late		1575	440.312						5.8673	1.7569	3.0207	0.9269	1.2697	0.5573	0.9662	1.1099	1.6543	1.0338	3.4943	0.6871	0.697	0.7906	0.5668	0.8105
	X - 24024			52053	LC/MS Pos Late		2710	587.463						1.8658	0.9893	1.0107	0.7668	1.8461	0.5689	1.0709	2.0112	1.5977	0.9758	0.4225	1.1774	0.9434	0.5128	0.753	1.0977
	X - 24027			52056	LC/MS Pos Late		1518	714.467						0.3972	0.8272	0.3177	1.2923	0.7056	1.6491	0.9378	1.2096	0.7863	1.4219	0.1485	1.0491	1.3904	0.9509	1.5078	1.1391
	X - 24041			52070	LC/MS Pos Late		2081	722.51						0.6194	0.812	0.8063	1.1131	0.7378	1.0893	0.8755	1.0881	1.0237	1.0239	0.7547	1.3103	1.0253	0.9913	1.0068	0.9932
	X - 24049			52078	LC/MS Pos Late		2211	768.589						1.1372	0.5389	0.5881	0.5147	0.829	1.0827	1.0354	1.2658	1.0018	0.4065	0.8558	0.7886	1.0175	1.0835	1.6021	0.9982
	X - 24061			52090	LC/MS Pos Late		2400	720.587						1.0819	0.6641	0.9652	1.3303	0.6763	1.0694	0.6572	1.4605	1.125	0.9337	0.9891	1.1421	1.0109	0.9597	0.689	1.0951
	X - 24097			52126	LC/MS Pos Late		1954	704.521						1.1119	0.9545	1.0752	1.479	1.1699	0.9688	0.8667	1.4647	0.9995	0.8968	0.6739	1.0005	1.0916	0.8098	0.6882	1.0182
	X - 24125			52154	LC/MS Pos Late		2670	608.523						1.5621	1	0.8656	0.8965	3.4989	0.761	1.6142	1.4828	0.9262	1.583	0.761	0.761	0.761	0.761	0.761	0.7694
	X - 24204			52238	LC/MS Pos Late		2870	564.534						1.0182	0.533	0.9262	1.0605	0.9687	0.9824	1.0046	1.1337	1.3495	0.7531	1.1833	1.2695	1.2079	0.9142	0.9954	0.8429
	X - 24206			52240	LC/MS Pos Late		3013	634.539						1.2024	0.8586	1.0355	1.0869	1.1832	0.641	1.1567	0.9645	1.1868	0.735	0.7164	1.2304	0.9125	0.8093	0.9285	1.0484
	X - 24220			52257	LC/MS Pos Early		874	153.041						1	1.2911	1.0347	1.5206	0.5976	0.6965	1.2702	1.3738	0.5976	0.5976	0.7036	0.5976	0.9235	0.9485	0.5976	0.5976
	X - 24243			52286	LC/MS Pos Early		1003	132.065						0.8514	0.8975	1.9406	2.0522	0.6585	1.3508	0.7682	1.3855	0.8284	0.7827	1.228	1.3569	1.0495	0.9505	0.6108	1.4308
	X - 24263			52318	LC/MS Pos Late		2608	658.54						1.1209	0.8012	0.7746	1.0104	1.6251	0.306	1.342	0.853	1.0118	0.306	0.306	0.306	0.306	0.6334	0.306	1
	X - 24287			52425	LC/MS Pos Late		3164	584.524						2.0995	0.9417	0.9523	0.9822	1.575	0.9885	1.1437	1.9324	1.4393	1.2758	0.7746	1.0731	0.8797	0.7225	0.899	1.0115
	X - 24422			52636	LC/MS Pos Early		1194	271.092						1.0667	0.9726	1.1839	1.0273	0.7652	1.333	0.8944	1.2044	1.022	1.1972	0.9394	0.9095	0.8898	0.9796	0.7106	1.0204
	X - 24425			52655	LC/MS Pos Early		2378	130.097						1.0532	2.0875	0.4831	0.9358	1.6622	1.7211	1.1311	1.6375	1.5859	0.8721	0.3232	0.9468	1.8263	0.6039	0.9445	0.676
	X - 24439			52671	LC/MS Pos Late		2395	726.543						1.1068	2.1429	1.323	1.5373	0.8923	0.8932	0.5453	1.3585	0.7167	0.7329	0.8052	1.2025	0.4192	0.6965	1.2601	1.1229
	X - 24452			52769	LC/MS Pos Early		2756	205.155						0.0526	0.7557	0.0526	5.1986	0.0526	0.0526	0.0526	0.0526	0.0526	1	0.0526	15.2575	0.0526	0.0526	0.2607	5.7575
	X - 24512			52833	LC/MS Pos Early		1025	190.082						0.8802	1.7171	1.4694	1.1939	1.2573	0.7612	1.2703	0.9582	0.8964	0.962	1.0503	1.1377	0.9747	1.0253	0.7233	0.7148
	X - 24513			52834	LC/MS Pos Early		1148	149.056						0.9387	1.2075	1.5203	1.1147	1.2047	0.8785	1.4888	1.4025	0.6215	0.6995	1.1347	0.9045	1.0613	0.709	0.7247	0.83
	X - 24678			53106	LC/MS Pos Early		1134	310.113						0.8519	1.6986	1.4453	0.824	1.5055	1.0319	1.9745	0.7413	0.6695	0.5791	0.8515	0.794	1.3617	0.9681	1.5294	1.1513
	X - 24691			53119	LC/MS Pos Early		2067.7	288.129						0.8759	0.5659	1.2379	1.0045	1.3226	1.0593	0.9955	1.0666	0.7649	0.9827	1.1506	1.439	0.8745	1.0079	0.7737	0.6861
	X - 24696			53124	LC/MS Pos Early		2240.1	323.094						0.8647	0.6792	1.2732	1.2998	1.6171	0.8417	0.8596	1.1596	1.0058	0.8387	1.3081	1.5884	0.9942	1.0691	0.6644	0.7738
	X - 24699			53127	LC/MS Pos Early		2402.3	241.154						0.8366	1.0756	1.469	0.8445	1.3365	0.7679	1.6354	0.8852	0.9613	0.7918	1.3196	0.5443	1.0887	1.077	0.8624	1.0387
	X - 24736			53172	LC/MS Pos Early		2821	189.135						0.5376	1.1425	0.5376	1.0371	0.5376	0.5376	2.4992	0.5376	0.5376	0.5376	0.5529	0.5376	0.5376	0.5376	0.9629	0.5376
	X - 24766			54704	LC/MS Pos Early		2068.7	115.087						1.0083	1.6617	0.8258	1.587	0.832	1.0728	0.9413	0.9917	1.206	1.5592	0.6611	1.9202	1.0858	0.85	0.8036	0.7819
	X - 24803			54831	LC/MS Pos Early		1796.4	324.928						1.0593	1.0809	1.0566	1.2938	1.0853	1.0194	1.07	1.1125	0.9716	0.8701	0.9412	0.9536	0.9806	0.9653	0.9071	0.9541
	X - 24804			54832	LC/MS Pos Early		1803.1	340.902						0.9491	0.9356	1.0135	0.8573	0.9393	0.9541	1.0041	0.9661	1.0423	1.0524	1.0342	1.0576	0.9806	0.9959	1.0158	1.0323
	X - 24806			54834	LC/MS Pos Early		1800.7	626.867						1.0426	1.068	1.0581	1.1855	1.0794	0.9946	1.1091	1.051	1.0054	0.9116	0.953	0.9444	0.9621	0.9571	0.9363	0.9458

## Sheet: Pathway Heat Map
	USDA USDA-02-14VW+ Metabolic markers of postnatal growth in newborn swine, muscle tissue
											Fold of Change
	Heat map of statistically significant biochemicals profiled in this study.										Matched Pairs t-Test			Statistical Values
			Blue shaded cells indicate significant (p≤0.05) ANOVA effect.; light blue shaded cells indicate 0.05<p<0.10								Control Day21 Slow Day21			Matched Pairs t-Test			Mean Values			% Filled Values
	Pathway Sort Order	Super Pathway	Sub Pathway	Biochemical Name	Platform	Comp ID	KEGG	HMDB	PubChem					Control Day21 / Slow Day21			Slow Day21	Control Day21		Slow Day21	Control Day21		Super Pathway	Sub Pathway	Chemical ID	CAS	RI	Mass
											Mean Pairs Ratio	Group Mean Ratio	X	p-value	q-value	X			X			X
	1	Amino Acid	Glycine, Serine and Threonine Metabolism	glycine	LC/MS pos early	58	C00037	HMDB00123	750		0.88	0.86		0.0367	0.1487		1.1379	0.9794		100	100		Amino Acid	Glycine, Serine and Threonine Metabolism	340	56-40-6	1375	76.0393
	2			N-acetylglycine	LC/MS polar	27710		HMDB00532	10972		1.12	1.04		0.7311	0.4983		0.9462	0.9875		100	100		Amino Acid	Glycine, Serine and Threonine Metabolism	100001006	543-24-8	1780	116.035
	4			sarcosine	LC/MS pos early	1516	C00213	HMDB00271	1088		2.04	0.73		0.3611	0.3573		1.4745	1.0776		88	100		Amino Acid	Glycine, Serine and Threonine Metabolism	1023	107-97-1	1280	90.055
	5			dimethylglycine	LC/MS pos early	5086	C01026	HMDB00092	673		0.95	0.66		0.4185	0.3871		1.4662	0.9662		100	100		Amino Acid	Glycine, Serine and Threonine Metabolism	806	1118-68-9	1104	104.071
	6			betaine	LC/MS pos early	3141	C00719	HMDB00043	247		0.71	0.66		0.0222	0.122		1.3432	0.8872		100	100		Amino Acid	Glycine, Serine and Threonine Metabolism	799	107-43-7	1064	118.086
	9			serine	LC/MS pos early	1648	C00065	HMDB00187	5951		0.95	0.92		0.3272	0.3421		1.1679	1.0747		100	100		Amino Acid	Glycine, Serine and Threonine Metabolism	503	56-45-1	1239	106.05
	10			N-acetylserine	LC/MS polar	37076		HMDB02931	65249		1.11	1.09		0.2916	0.3258		0.9824	1.07		100	100		Amino Acid	Glycine, Serine and Threonine Metabolism	100001851	97-14-3	2000	146.046
	14			threonine	LC/MS pos early	1284	C00188	HMDB00167	6288		1.75	1.36		0.0241	0.1244		0.8839	1.205		100	100		Amino Acid	Glycine, Serine and Threonine Metabolism	564	72-19-5	1514	120.066
	15			N-acetylthreonine	LC/MS polar	33939			152204		1.21	1.19		0.0951	0.1943		0.8849	1.0539		100	100		Amino Acid	Glycine, Serine and Threonine Metabolism	100001274	17093-74-2	1700	160.062
	27		Alanine and Aspartate Metabolism	alanine	LC/MS pos early	1126	C00041	HMDB00161	5950		0.89	0.86		0.0957	0.1943		1.1268	0.9656		100	100		Amino Acid	Alanine and Aspartate Metabolism	811	56-41-7	1700	90.055
	28			N-acetylalanine	LC/MS polar	1585	C02847	HMDB00766	88064		1.03	0.91		0.8358	0.5415		1.0977	1.0014		100	100		Amino Acid	Alanine and Aspartate Metabolism	1110	97-69-8	1564.8	130.051
	30			aspartate	LC/MS pos early	443	C00049	HMDB00191	5960		0.93	0.9		0.3321	0.343		1.093	0.9876		100	100		Amino Acid	Alanine and Aspartate Metabolism	234	56-84-8	1165	134.045
	32			asparagine	LC/MS pos early	512	C00152	HMDB00168	6267		0.94	0.84		0.3604	0.3573		1.1475	0.9606		100	100		Amino Acid	Alanine and Aspartate Metabolism	917	70-47-3	1225	133.061
	33			N-acetylasparagine	LC/MS pos early	33942		HMDB06028	99715		0.77	0.67		0.0935	0.1943		1.0693	0.7121		88	100		Amino Acid	Alanine and Aspartate Metabolism	100001257	4033-40-3	785	175.071
	34			N-acetylaspartate (NAA)	LC/MS polar	22185	C01042	HMDB00812	65065		0.68	0.54		0.0631	0.1827		1.4565	0.7797		100	100		Amino Acid	Alanine and Aspartate Metabolism	100000787	997-55-7;997-55-7	3143	174.041
	36			N-methylalanine	LC/MS pos early	37069	C02721	HMDB01906	5288725;6971259		0.72	0.71		0.0103	0.0995		1.245	0.8842		100	100		Amino Acid	Alanine and Aspartate Metabolism	100001823	600-21-5	1536	104.071
	41		Glutamate Metabolism	glutamate	LC/MS pos early	57	C00025	HMDB00148	611		0.8	0.77		0.0195	0.122		1.1372	0.8804		100	100		Amino Acid	Glutamate Metabolism	561	56-86-0	1500	148.06
	42			glutamine	LC/MS pos early	53	C00064	HMDB00641	5961		0.77	0.68		0.0489	0.1678		1.3212	0.9035		100	100		Amino Acid	Glutamate Metabolism	563	56-85-9	1291	147.076
	43			N-acetylglutamate	LC/MS polar	15720	C00624	HMDB01138	70914		1.04	0.93		0.6817	0.4841		1.1396	1.0655		100	100		Amino Acid	Glutamate Metabolism	100000282	5817-08-03	3106	188.056
	44			N-acetylglutamine	LC/MS pos early	33943	C02716	HMDB06029	182230		0.85	0.68		0.152	0.2387		1.0093	0.6856		75	63		Amino Acid	Glutamate Metabolism	100001253	2490-97-3	845	189.087
	45			N-acetyl-aspartyl-glutamate (NAAG)	LC/MS pos early	35665	C12270	HMDB01067	5255		0.91	0.65		0.2546	0.3014		1.5377	0.995		100	100		Amino Acid	Glutamate Metabolism	100001612	3106-85-2	1035	305.098
	46			gamma-aminobutyrate (GABA)	LC/MS pos early	1416	C00334	HMDB00112	119		0.96	0.82		0.4222	0.3889		1.0318	0.8422		100	100		Amino Acid	Glutamate Metabolism	141	56-12-2	2048	104.071
	49			4-hydroxyglutamate	LC/MS pos early	40499	C03079	HMDB01344	439902		0.78	0.7		0.078	0.1943		1.2143	0.8443		100	100		Amino Acid	Glutamate Metabolism	100002544	2485-33-8	1141	164.055
	52			glutamate, gamma-methyl ester	LC/MS pos early	33487			68662		0.94	0.92		0.3098	0.335		0.9387	0.8618		75	63		Amino Acid	Glutamate Metabolism	100001103	1499-55-4	2170	162.076
	53			pyroglutamine*	LC/MS pos early	46225			134508		1.01	0.81		0.5018	0.4208		1.087	0.8808		100	100		Amino Acid	Glutamate Metabolism	100001540	2353-44-8	1900	129.066
	56			gamma-carboxyglutamate	LC/MS pos early	38754		HMDB41900	40772		0.91	0.9		0.087	0.1943		1.0477	0.9434		100	100		Amino Acid	Glutamate Metabolism	100002679	56271-99-9	903	192.05
	58		Histidine Metabolism	histidine	LC/MS pos early	59	C00135	HMDB00177	6274		1.32	1.06		0.7726	0.5173		1.0431	1.1103		100	100		Amino Acid	Histidine Metabolism	355	5934-29-2	2707	156.077
	60			1-methylhistidine	LC/MS pos early	30460	C01152	HMDB00001	92105		1.12	1.04		0.8522	0.5459		1.0662	1.1038		100	100		Amino Acid	Histidine Metabolism	100001051	332-80-9	2755	170.092
	61			3-methylhistidine	LC/MS pos early	15677	C01152	HMDB00479	64969		0.67	0.65		0.0025	0.0825		1.3319	0.8686		100	100		Amino Acid	Histidine Metabolism	100000042	368-16-1	2670	170.092
	67			cis-urocanate	LC/MS pos early	40410			1549103		1.34	1.22		0.2639	0.3091		0.9333	1.1423		63	88		Amino Acid	Histidine Metabolism	100003425	7699-35-6	2406	139.05
	69			imidazole propionate	LC/MS polar	40730		HMDB02271	70630		1.07	0.32		0.1827	0.2595		1.3776	0.4384		75	25		Amino Acid	Histidine Metabolism	100003434	1074-59-5	2034.9	139.051
	70			imidazole lactate	LC/MS pos early	15716	C05568	HMDB02320	440129		0.85	0.57		0.1163	0.2086		1.5841	0.8971		100	100		Amino Acid	Histidine Metabolism	100000263	14403-45-3	2040	157.061
	71			histamine	LC/MS pos early	1574	C00388	HMDB00870	774		1.55	1.6		0.083	0.1943		0.8057	1.2856		38	63		Amino Acid	Histidine Metabolism	354	51-45-6	3035	112.087
	72			1-methylhistamine	LC/MS pos early	43831	C05127	HMDB00898	3614		1.6	1		0.6774	0.4841		0.8819	0.8797		88	88		Amino Acid	Histidine Metabolism	100001204	501-75-7	3040	126.103
	76			1-methylimidazoleacetate	LC/MS pos early	32350	C05828	HMDB02820	75810		0.69	0.32		0.0874	0.1943		2.932	0.9449		100	100		Amino Acid	Histidine Metabolism	100001208	2625-49-2	2064	141.066
	77			4-imidazoleacetate	LC/MS polar	32349	C02835	HMDB02024	96215		0.74	0.4		0.0978	0.1943		2.22	0.8776		100	100		Amino Acid	Histidine Metabolism	100001207	645-65-8	2236	125.036
	80		Lysine Metabolism	lysine	LC/MS pos early	1301	C00047	HMDB00182	5962		1.03	0.98		0.8389	0.5415		1.1512	1.1273		100	100		Amino Acid	Lysine Metabolism	407	56-87-1	2850	147.113
	82			N6-acetyllysine	LC/MS polar	36752	C02727	HMDB00206	92832		1.48	1.27		0.1027	0.1978		0.868	1.1041		100	100		Amino Acid	Lysine Metabolism	100001734	692-04-6	2612.6	187.109
	84			N6,N6,N6-trimethyllysine	LC/MS pos early	1498	C03793	HMDB01325	440120		1.29	1.28		0.1651	0.2495		0.9441	1.2106		100	100		Amino Acid	Lysine Metabolism	189	23284-33-5	2825	189.16
	85			5-hydroxylysine	LC/MS pos early	15685	C16741	HMDB00450	1029		1.05	0.96		0.8946	0.5498		1.1417	1.0948		100	100		Amino Acid	Lysine Metabolism	100000054	13204-98-3	2790	163.108
	86			saccharopine	LC/MS pos early	1495	C00449	HMDB00279	160556		2.7	1.81		0.3231	0.3409		0.9559	1.7306		100	100		Amino Acid	Lysine Metabolism	392	997-68-2	2530	277.139
	87			2-aminoadipate	LC/MS pos early	6146	C00956	HMDB00510	469		1.07	0.83		0.6975	0.4902		1.415	1.1726		100	100		Amino Acid	Lysine Metabolism	381	542-32-5;1118-90-7	1912	162.076
	90			glutarate (pentanedioate)	LC/MS polar	396	C00489	HMDB00661	743		0.92	0.85		0.3316	0.343		1.9522	1.6518		100	100		Amino Acid	Lysine Metabolism	339	110-94-1	2900	131.035
	91			glutarylcarnitine (C5)	LC/MS pos early	44664		HMDB13130	71464488		2.08	1.28		0.6591	0.4796		0.9845	1.2611		100	100		Amino Acid	Lysine Metabolism	100001593	102636-82-8	2393	276.144
	98			pipecolate	LC/MS pos early	1444	C00408	HMDB00070	849		0.74	0.59		0.0686	0.1862		1.32	0.7822		100	100		Amino Acid	Lysine Metabolism	1025	4043-87-2	2200	130.086
	101			5-aminovalerate	LC/MS pos early	18319	C00431	HMDB03355	138		1.34	1.22		0.736	0.5007		0.504	0.613		13	25		Amino Acid	Lysine Metabolism	100000454	660-88-8	2220	118.086
	108		Phenylalanine and Tyrosine Metabolism	phenylalanine	LC/MS pos early	64	C00079	HMDB00159	6140		1.09	1.08		0.3371	0.3435		1.007	1.0831		100	100		Amino Acid	Phenylalanine and Tyrosine Metabolism	460	63-91-2	2878	166.086
	112			phenylpyruvate	LC/MS neg	566	C00166	HMDB00205	997		1.23	0.8		0.751	0.5078		1.1045	0.8798		50	50		Amino Acid	Phenylalanine and Tyrosine Metabolism	241	156-06-9	2517.6	163.04
	113			phenyllactate (PLA)	LC/MS polar	22130	C05607	HMDB00779	3848		1.17	0.76		0.614	0.4641		1.6155	1.2324		100	100		Amino Acid	Phenylalanine and Tyrosine Metabolism	100000774	828-01-3	908	165.056
	120			phenylacetylglycine	LC/MS pos early	33945	C05598	HMDB00821	68144		0.71	0.63		0.0574	0.1733		1.4382	0.9125		100	100		Amino Acid	Phenylalanine and Tyrosine Metabolism	100001275	500-98-1	2317	194.081
	123			tyrosine	LC/MS pos early	1299	C00082	HMDB00158	6057		1.01	1		0.9607	0.5655		1.0053	1.0077		100	100		Amino Acid	Phenylalanine and Tyrosine Metabolism	815	60-18-4	2430	182.081
	134			3-(4-hydroxyphenyl)lactate	LC/MS neg	32197	C03672	HMDB00755	9378		1.19	1.18		0.5772	0.4567		1.0754	1.2654		100	100		Amino Acid	Phenylalanine and Tyrosine Metabolism	240	6482-98-0	1379	181.051
	139			phenol sulfate	LC/MS neg	32553	C02180	HMDB60015	74426		1.49	1.4		0.9102	0.553		0.9894	1.3883		88	75		Amino Acid	Phenylalanine and Tyrosine Metabolism	100001510	937-34-8	2156	172.991
	142			p-cresol sulfate	LC/MS neg	36103	C01468	HMDB11635	4615423		0.84	0.61		0.1892	0.2631		1.6726	1.025		100	100		Amino Acid	Phenylalanine and Tyrosine Metabolism	100001315	3233-57-7	2890	187.007
	156			3-methoxytyrosine	LC/MS pos early	12017		HMDB01434	1670		0.88	0.73		0.2405	0.2949		0.9165	0.6722		75	63		Amino Acid	Phenylalanine and Tyrosine Metabolism	1342	300-48-1	2555	212.092
	201			p-cresol-glucuronide*	LC/MS neg	48841		HMDB11686	154035		0.88	0.71		0.2052	0.2715		1.1871	0.8391		100	100		Amino Acid	Phenylalanine and Tyrosine Metabolism	100006191	17680-99-8	2420	283.082
	217		Tryptophan Metabolism	tryptophan	LC/MS pos early	54	C00078	HMDB00929	6305		1.16	1.17		0.192	0.2633		0.9413	1.0975		100	100		Amino Acid	Tryptophan Metabolism	565	73-22-3	2986	205.097
	221			indolelactate	LC/MS pos early	18349	C02043	HMDB00671	92904		1.57	1.47		0.1756	0.2557		0.8501	1.2462		88	100		Amino Acid	Tryptophan Metabolism	100000463	832-97-3	2600	206.081
	226			3-indoxyl sulfate	LC/MS neg	27672		HMDB00682	10258		0.82	0.73		0.1152	0.2086		1.2999	0.9486		100	100		Amino Acid	Tryptophan Metabolism	100000467	2642-37-7	2222.2	212.002
	227			kynurenine	LC/MS pos early	15140	C00328	HMDB00684	161166		0.96	0.92		0.4631	0.4026		1.0129	0.9321		100	100		Amino Acid	Tryptophan Metabolism	100000265	2922-83-0	2739	209.092
	258			C-glycosyltryptophan	LC/MS pos early	48782			10981970		1.01	0.98		0.8746	0.5459		0.9771	0.9621		100	100		Amino Acid	Tryptophan Metabolism	100006379	180509-18-6	2685	367.15
	263			thioproline	LC/MS pos early	53231			93176;6973609		1.34	1.12		0.3996	0.3773		0.8954	1.0027		100	100		Amino Acid	Tryptophan Metabolism	100009232	34592-47-4	1250	134.027
	265		Leucine, Isoleucine and Valine Metabolism	leucine	LC/MS pos early	60	C00123	HMDB00687	6106		1.03	1.01		0.9254	0.5555		1.0191	1.0257		100	100		Amino Acid	Leucine, Isoleucine and Valine Metabolism	397	61-90-5	2864	132.102
	268			4-methyl-2-oxopentanoate	LC/MS neg	22116	C00233	HMDB00695	70		1.51	1.5		0.0164	0.1099		0.9244	1.3904		100	100		Amino Acid	Leucine, Isoleucine and Valine Metabolism	100000551	816-66-0	2170	129.056
	273			isovalerylcarnitine	LC/MS pos early	34407		HMDB00688	6426851		3.63	1.6		0.0666	0.1845		1.283	2.054		100	100		Amino Acid	Leucine, Isoleucine and Valine Metabolism	100001393	31023-24-2	3085	246.17
	276			beta-hydroxyisovalerate	LC/MS polar	12129		HMDB00754	69362		0.99	0.98		0.6662	0.481		1.0176	1.0009		100	100		Amino Acid	Leucine, Isoleucine and Valine Metabolism	1442	625-08-1	1149.8	117.056
	277			beta-hydroxyisovaleroylcarnitine	LC/MS pos early	35433					1.19	1.21		0.0298	0.1362		0.9127	1.1007		100	100		Amino Acid	Leucine, Isoleucine and Valine Metabolism	100001594	99159-87-2	2584	262.165
	283			alpha-hydroxyisovalerate	LC/MS polar	46537		HMDB00407	99823		1.96	1.76		0.0064	0.0995		0.6912	1.2168		100	100		Amino Acid	Leucine, Isoleucine and Valine Metabolism	100001300	600-37-3	1052	117.056
	293			isoleucine	LC/MS pos early	1125	C00407	HMDB00172	6306		1.02	0.99		0.9403	0.5597		0.9797	0.9738		100	100		Amino Acid	Leucine, Isoleucine and Valine Metabolism	376	73-32-5	2800	132.102
	296			3-methyl-2-oxobutyrate	LC/MS polar	44526	C00141	HMDB00019	49		2.08	1.97		0.0207	0.122		0.9748	1.9223		100	100		Amino Acid	Leucine, Isoleucine and Valine Metabolism	100000936	3715-29-5	911	115.04
	297			3-methyl-2-oxovalerate	LC/MS neg	15676	C00671	HMDB03736	47		1.44	1.36		0.1619	0.2495		0.6748	0.9194		38	75		Amino Acid	Leucine, Isoleucine and Valine Metabolism	100000036	1460-34-0;51829-07-3	2064.2	129.056
	299			2-methylbutyrylcarnitine (C5)	LC/MS pos early	45095		HMDB00378	6426901		1.48	1.11		0.1881	0.2628		1.303	1.4419		100	100		Amino Acid	Leucine, Isoleucine and Valine Metabolism	100001509	31023-25-3	3035	246.17
	301			tiglylcarnitine	LC/MS pos early	35428		HMDB02366	22833596		2.22	1.79		0.0497	0.1678		1.0132	1.8116		88	100		Amino Acid	Leucine, Isoleucine and Valine Metabolism	100001597	64191-86-2	2962	244.154
	305			3-hydroxy-2-ethylpropionate	LC/MS polar	32397		HMDB00396	188979		0.82	0.81		0.0737	0.1903		1.1131	0.8994		100	88		Amino Acid	Leucine, Isoleucine and Valine Metabolism	100001170	4374-62-3	1443.3	117.056
	306			ethylmalonate	LC/MS polar	15765		HMDB00622	11756		0.94	0.95		0.3376	0.3435		1.0189	0.9692		100	100		Amino Acid	Leucine, Isoleucine and Valine Metabolism	2054	601-75-2	2785	131.035
	307			valine	LC/MS pos early	1649	C00183	HMDB00883	6287		1.14	1.11		0.1972	0.2657		0.9783	1.0812		100	100		Amino Acid	Leucine, Isoleucine and Valine Metabolism	566	72-18-4	2479	118.086
	310			isobutyrylcarnitine	LC/MS pos early	33441		HMDB00736	168379		2.36	1.48		0.102	0.1975		1.1547	1.7081		100	100		Amino Acid	Leucine, Isoleucine and Valine Metabolism	100001055	25518-49-4	2810	232.154
	312			3-hydroxyisobutyrate	LC/MS polar	1549	C06001	HMDB00336	87		1.34	1.23		0.3727	0.363		0.9192	1.1327		100	100		Amino Acid	Leucine, Isoleucine and Valine Metabolism	111	2068-83-9	1619.1	103.04
	313			alpha-hydroxyisocaproate	LC/MS neg	22132	C03264	HMDB00746	83697		1.57	1.39		0.2677	0.3114		0.6921	0.9611		75	63		Amino Acid	Leucine, Isoleucine and Valine Metabolism	100000706	10303-64-7	1840	131.071
	325		Methionine, Cysteine, SAM and Taurine Metabolism	methionine	LC/MS pos early	1302	C00073	HMDB00696	6137		1.14	1.11		0.1931	0.2633		0.8883	0.9862		100	100		Amino Acid	Methionine, Cysteine, SAM and Taurine Metabolism	415	63-68-3	2526	150.058
	326			N-acetylmethionine	LC/MS neg	1589	C02712	HMDB11745	448580		0.98	0.95		0.5775	0.4567		1.0012	0.9484		100	100		Amino Acid	Methionine, Cysteine, SAM and Taurine Metabolism	1083	65-82-7	1787	190.054
	327			N-formylmethionine	LC/MS polar	2829	C03145	HMDB01015	439750		0.99	0.96		0.6159	0.4644		0.9749	0.9359		100	100		Amino Acid	Methionine, Cysteine, SAM and Taurine Metabolism	194	4289-98-9	1188	176.039
	329			methionine sulfone	LC/MS pos early	44878			69961		0.79	0.74		0.032	0.1408		1.4644	1.0893		100	100		Amino Acid	Methionine, Cysteine, SAM and Taurine Metabolism	100004635	820-10-0	1250	182.048
	330			methionine sulfoxide	LC/MS pos early	18374	C02989	HMDB02005	158980		1	0.89		0.6925	0.4888		1.1864	1.0617		100	100		Amino Acid	Methionine, Cysteine, SAM and Taurine Metabolism	100000039	3226-65-1	1272	166.053
	332			S-adenosylmethionine (SAM)	LC/MS pos early	15915	C00019	HMDB01185	34755		1.04	1.03		0.7065	0.4944		0.971	1.0037		100	100		Amino Acid	Methionine, Cysteine, SAM and Taurine Metabolism	1263	24346-00-7;86867-01-8;86867-0108	3002	399.145
	333			S-adenosylhomocysteine (SAH)	LC/MS neg	42382	C00021	HMDB00939	439155		0.95	0.93		0.3822	0.3657		1.0832	1.0117		100	100		Amino Acid	Methionine, Cysteine, SAM and Taurine Metabolism	197	979-92-0	1832.4	383.114
	334			homocysteine	LC/MS pos early	15128	C00155	HMDB00742	778		1.63	1.08		0.9232	0.5555		0.8377	0.9048		63	88		Amino Acid	Methionine, Cysteine, SAM and Taurine Metabolism	311	454-29-5	2155	136.043
	340			2-aminobutyrate	LC/MS pos early	42374	C02261	HMDB00650	439691		0.98	0.92		0.5382	0.4367		1.0485	0.9663		100	100		Amino Acid	Methionine, Cysteine, SAM and Taurine Metabolism	1128	1492-24-6	2059	104.071
	342			cysteine	LC/MS pos early	1868	C00097	HMDB00574	5862		1.41	1.29		0.1085	0.2014		0.8527	1.0993		100	100		Amino Acid	Methionine, Cysteine, SAM and Taurine Metabolism	800	52-90-4;56-89-3	1488	122.027
	345			S-methylcysteine	LC/MS pos early	39592		HMDB02108	24417		0.89	0.87		0.1057	0.2005		1.1105	0.9697		100	100		Amino Acid	Methionine, Cysteine, SAM and Taurine Metabolism	100002749	1187-84-4	1955	119.016
	352			hypotaurine	LC/MS pos early	590	C00519	HMDB00965	107812		0.89	0.79		0.2699	0.3118		1.1925	0.9469		100	100		Amino Acid	Methionine, Cysteine, SAM and Taurine Metabolism	358	300-84-5	724	110.027
	353			taurine	LC/MS pos early	2125	C00245	HMDB00251	1123		0.88	0.87		0.0747	0.1914		1.0713	0.9329		100	100		Amino Acid	Methionine, Cysteine, SAM and Taurine Metabolism	512	107-35-7	660	126.022
	354			N-acetyltaurine	LC/MS polar	48187			159864		1.05	0.77		0.4315	0.389		1.1121	0.8606		100	100		Amino Acid	Methionine, Cysteine, SAM and Taurine Metabolism	100005466		1249	166.018
	359			taurocyamine	LC/MS pos early	35117	C01959	HMDB03584	68340		0.67	0.57		0.0524	0.1699		1.1475	0.6574		100	63		Amino Acid	Methionine, Cysteine, SAM and Taurine Metabolism	100001418	543-18-0	710	168.044
	360			2-hydroxybutyrate/2-hydroxyisobutyrate	LC/MS polar	52281					1.24	1.14		0.2422	0.2959		0.9473	1.0819		100	100		Amino Acid	Methionine, Cysteine, SAM and Taurine Metabolism	100008928		1258	103.04
	362		Urea cycle; Arginine and Proline Metabolism	arginine	LC/MS pos early	1638	C00062	HMDB00517	232		0.98	0.87		0.5371	0.4367		1.1803	1.0243		100	100		Amino Acid	Urea cycle; Arginine and Proline Metabolism	231	1119-34-2	2825	175.119
	363			urea	LC/MS pos early	1670	C00086	HMDB00294	1176		1.2	1.03		0.5205	0.4285		1.2041	1.2391		100	100		Amino Acid	Urea cycle; Arginine and Proline Metabolism	533	57-13-6	700	121.072
	365			ornithine	LC/MS pos early	1493	C00077	HMDB03374	6262		0.84	0.78		0.0944	0.1943		1.4324	1.1164		100	100		Amino Acid	Urea cycle; Arginine and Proline Metabolism	444	3184-13-2	2800	133.097
	366			proline	LC/MS pos early	1898	C00148	HMDB00162	145742		0.78	0.77		0.004	0.0905		1.1267	0.8725		100	100		Amino Acid	Urea cycle; Arginine and Proline Metabolism	480	147-85-3	1603	116.071
	367			citrulline	LC/MS pos early	2132	C00327	HMDB00904	9750		0.85	0.81		0.116	0.2086		1.1646	0.9396		100	100		Amino Acid	Urea cycle; Arginine and Proline Metabolism	391	372-75-8	1520	176.103
	368			argininosuccinate	LC/MS pos early	15497	C03406	HMDB00052	16950;828		0.97	0.82		0.5117	0.4243		1.4308	1.1695		100	100		Amino Acid	Urea cycle; Arginine and Proline Metabolism	232	156637-58-0	2745	291.13
	369			homoarginine	LC/MS pos early	22137	C01924	HMDB00670	9085		0.86	0.81		0.1066	0.2005		1.2325	0.9924		100	100		Amino Acid	Urea cycle; Arginine and Proline Metabolism	100000961	156-86-5	2882	189.135
	370			homocitrulline	LC/MS pos early	22138	C02427	HMDB00679	65072		0.64	0.51		0.0238	0.1244		1.9317	0.9851		100	100		Amino Acid	Urea cycle; Arginine and Proline Metabolism	100000963	1190-49-4	1908	190.119
	374			dimethylarginine (SDMA + ADMA)	LC/MS pos early	36808	C03626	HMDB01539	123831		0.84	0.8		0.102	0.1975		1.2093	0.9729		100	100		Amino Acid	Urea cycle; Arginine and Proline Metabolism	100001810	102783-24-4	2850	203.15
	378			N-delta-acetylornithine	LC/MS pos early	43249			9920500		0.52	0.53		0.0028	0.0825		1.6974	0.9065		100	100		Amino Acid	Urea cycle; Arginine and Proline Metabolism	100004523		1877	175.108
	382			N-methylproline	LC/MS pos early	37431			557		0.98	0.9		0.4337	0.389		1.2398	1.1098		100	100		Amino Acid	Urea cycle; Arginine and Proline Metabolism	100001956	475-11-6	1335	130.086
	384			trans-4-hydroxyproline	LC/MS pos early	32306	C01157	HMDB00725	5810		0.76	0.73		0.0019	0.0799		1.2555	0.9206		100	100		Amino Acid	Urea cycle; Arginine and Proline Metabolism	1001	51-35-4	1064	132.066
	386			pro-hydroxy-pro	LC/MS pos early	35127		HMDB06695	11673055		0.84	0.83		0.034	0.1446		1.1108	0.9212		100	100		Amino Acid	Urea cycle; Arginine and Proline Metabolism	100001167	18684-24-7	2128	229.118
	387			N-monomethylarginine	LC/MS pos early	43586	C03884	HMDB29416	132862		0.95	0.8		0.382	0.3657		1.3179	1.0502		100	100		Amino Acid	Urea cycle; Arginine and Proline Metabolism	100004488	53308-83-1	2845	189.135
	391		Creatine Metabolism	creatine	LC/MS pos early	27718	C00300	HMDB00064	586		1.06	1.06		0.0111	0.0995		0.9712	1.0269		100	100		Amino Acid	Creatine Metabolism	1221	57-00-1	1947	132.077
	392			creatinine	LC/MS pos early	513	C00791	HMDB00562	588		1.16	1.15		0.0141	0.1024		0.9348	1.0765		100	100		Amino Acid	Creatine Metabolism	275	60-27-5	2055	114.066
	397			guanidinoacetate	LC/MS pos early	43802	C00581	HMDB00128	763		0.69	0.62		0.0097	0.0995		1.4624	0.9084		100	100		Amino Acid	Creatine Metabolism	344	352-97-6	1937	118.061
	401		Polyamine Metabolism	putrescine	LC/MS pos early	1408	C00134	HMDB01414	1045		1	1		0.7173	0.4976		1.1486	1.1507		100	88		Amino Acid	Polyamine Metabolism	49	110-60-1	3027	89.1073
	404			spermidine	LC/MS pos early	485	C00315	HMDB01257	1102		1.15	1.14		0.2168	0.2775		0.9552	1.0893		100	100		Amino Acid	Polyamine Metabolism	50	124-20-9	3355	146.165
	405			5-methylthioadenosine (MTA)	LC/MS pos early	1419	C00170	HMDB01173	439176		0.99	0.98		0.6778	0.4841		1.0444	1.0186		100	100		Amino Acid	Polyamine Metabolism	212	2457-80-9	2752	298.097
	408			N-acetylputrescine	LC/MS pos early	37496	C02714	HMDB02064	122356		1.01	0.96		0.7837	0.5186		1.0709	1.0305		100	100		Amino Acid	Polyamine Metabolism	192	18233-70-0	2230	131.118
	409			4-acetamidobutanoate	LC/MS pos early	1558	C02946	HMDB03681	18189		0.85	0.84		0.102	0.1975		1.108	0.9282		100	100		Amino Acid	Polyamine Metabolism	1113	3025-96-5	1350	146.081
	412		Guanidino and Acetamido Metabolism	1-methylguanidine	LC/MS pos early	48114	C02294	HMDB01522	10111		1.1	1.05		0.8868	0.5475		1.0326	1.0855		100	100		Amino Acid	Guanidino and Acetamido Metabolism	100000715	22661-87-6	2149	74.0713
	414			4-guanidinobutanoate	LC/MS pos early	15681	C01035	HMDB03464	500		0.65	0.57		0.0274	0.1297		1.4204	0.8148		100	100		Amino Acid	Guanidino and Acetamido Metabolism	100000096	463-003;463-00-3	2320	146.092
	416		Glutathione Metabolism	glutathione, reduced (GSH)	LC/MS pos early	2127	C00051	HMDB00125	124886		1.38	1.34		0.2072	0.2726		0.8816	1.1802		100	100		Amino Acid	Glutathione Metabolism	496	70-18-8	2000	308.091
	417			glutathione, oxidized (GSSG)	LC/MS pos early	27727	C00127	HMDB03337	65359		1.34	1.2		0.0963	0.1943		0.8229	0.9891		100	100		Amino Acid	Glutathione Metabolism	448	103239-24-3	2667	613.159
	419			cysteine-glutathione disulfide	LC/MS pos early	35159		HMDB00656	4247235		0.87	0.65		0.1679	0.2495		1.4201	0.9237		88	50		Amino Acid	Glutathione Metabolism	100001437	13081-14-6	2465	427.095
	420			S-methylglutathione	LC/MS pos early	33944	C11347		3605667		1.11	1.01		0.8467	0.5445		0.9317	0.9416		88	75		Amino Acid	Glutathione Metabolism	100001259	2922-56-7	2200	322.107
	421			S-lactoylglutathione	LC/MS pos early	15731	C03451	HMDB01066	440018		1.4	1.33		0.0338	0.1446		0.8104	1.0805		100	100		Amino Acid	Glutathione Metabolism	1343	54398-03-7	2124	380.112
	422			cysteinylglycine	LC/MS pos early	35637	C01419	HMDB00078	439498		1.75	1.44		0.0785	0.1943		0.8183	1.179		88	88		Amino Acid	Glutathione Metabolism	278	19246-18-5	2132	179.048
	424			5-oxoproline	LC/MS pos early	1494	C01879	HMDB00267	7405		0.83	0.77		0.0835	0.1943		1.1933	0.9139		100	100		Amino Acid	Glutathione Metabolism	1021	98-79-3	1044	130.05
	425			ophthalmate	LC/MS pos early	34592		HMDB05765	7018721		0.91	0.87		0.2884	0.3258		1.1989	1.0417		100	100		Amino Acid	Glutathione Metabolism	100001311	495-27-2	2085	290.135
	428			4-hydroxy-nonenal-glutathione	LC/MS neg	48504					0.93	0.59		0.2517	0.3005		2.6835	1.5946		88	88		Amino Acid	Glutathione Metabolism	100006240	99927-70-5	3387.5	462.192
	434	Peptide	Gamma-glutamyl Amino Acid	gamma-glutamylglutamate	LC/MS pos early	36738	C05282	HMDB11737	92865		1.06	1.01		0.7285	0.4983		1.0234	1.0342		88	100		Peptide	Gamma-glutamyl Amino Acid	331	1116-22-9	1775	277.103
	435			gamma-glutamylglutamine	LC/MS pos early	2730	C05283	HMDB11738	150914		0.82	0.7		0.1424	0.2323		1.3105	0.9151		100	100		Peptide	Gamma-glutamyl Amino Acid	1140	10148-81-9	1430	276.119
	436			gamma-glutamylglycine	LC/MS pos early	33949		HMDB11667	165527		1.03	0.92		0.7696	0.5163		0.9605	0.8878		100	100		Peptide	Gamma-glutamyl Amino Acid	100001294	1948-29-4	1535	205.082
	437			gamma-glutamylhistidine	LC/MS pos early	18245			7017195		1.25	1.04		0.6455	0.4791		0.969	1.0071		100	100		Peptide	Gamma-glutamyl Amino Acid	1235	37460-15-4	2740	285.119
	439			gamma-glutamylleucine	LC/MS pos early	18369		HMDB11171	151023		1.07	1.01		0.9683	0.567		1.0775	1.0863		100	100		Peptide	Gamma-glutamyl Amino Acid	1268	2566-39-4	2991	261.144
	448		Dipeptide Derivative	carnosine	LC/MS pos early	1768	C00386	HMDB00033	439224		1.08	1.08		0.0029	0.0825		0.9675	1.0444		100	100		Peptide	Dipeptide Derivative	249	305-84-0	2942	227.114
	449			N-acetylcarnosine	LC/MS pos early	43488		HMDB12881	9903482		1.36	1.27		0.1329	0.2273		0.8846	1.1244		100	100		Peptide	Dipeptide Derivative	100004046	56353-15-2	2141	269.124
	450			homocarnosine	LC/MS polar	1633	C00884	HMDB00745	10243361		1.86	1.94		0.5734	0.4557		1.1989	2.3306		100	100		Peptide	Dipeptide Derivative	41	3650-73-5	3938.7	239.115
	451			anserine	LC/MS pos early	15747	C01262	HMDB00194	112072		0.96	0.96		0.2438	0.2964		1.0355	0.9951		100	100		Peptide	Dipeptide Derivative	100000044	10030-52-1	2924	241.13
	462		Dipeptide	alanylleucine	LC/MS pos early	37093		HMDB28691	259583		1.43	1.31		0.4443	0.3943		0.8822	1.1576		100	100		Peptide	Dipeptide	100001890	1638-60-4	3055	203.139
	575			glycylleucine	LC/MS pos early	34398	C02155	HMDB00759	92843		0.97	0.96		0.5307	0.4337		1.0145	0.9715		100	100		Peptide	Dipeptide	100001258	869-19-2	3059	189.123
	585			glycylvaline	LC/MS pos early	18357		HMDB28854	97417		1.17	1.16		0.1711	0.2524		0.9483	1.1042		100	100		Peptide	Dipeptide	100000487	1963-21-9	2734	175.108
	622			leucylalanine	LC/MS pos early	40010			259321		1.13	1.06		0.8752	0.5459		0.8544	0.9032		88	63		Peptide	Dipeptide	100003179	7298-84-2	2801	203.139
	627			leucylglycine	LC/MS pos early	40045			79070		1.42	1.36		0.093	0.1943		1.035	1.4051		100	100		Peptide	Dipeptide	100003185	686-50-0	2778	189.123
	675			phenylalanylalanine	LC/MS neg	41374			6993123;5488196		1.36	1.21		0.4662	0.4033		0.8286	1.0002		88	88		Peptide	Dipeptide	100003589	3918-87-4	2745	235.109
	679			phenylalanylglycine	LC/MS pos early	41370			98207		0.98	0.94		0.5906	0.4581		1.0534	0.9889		100	100		Peptide	Dipeptide	100003588	721-90-4	2898	223.108
	696			prolylglycine	LC/MS pos early	40703			7408076;6426709		1.11	1.09		0.4168	0.3871		0.9728	1.0602		100	100		Peptide	Dipeptide	100003674	2578-57-6	2136	173.092
	774			valylglutamine	LC/MS pos early	42079			5253209		1.4	1.35		0.0468	0.1678		0.6779	0.9142		50	75		Peptide	Dipeptide	100003640	42854-54-6	2295	246.145
	775			valylglycine	LC/MS pos early	40475		HMDB29127	136487		1	0.96		0.7179	0.4976		1.0296	0.9857		100	100		Peptide	Dipeptide	100003641	686-43-1	2444	175.108
	778			valylleucine	LC/MS pos early	39994		HMDB29131	352039		1.35	1.24		0.3167	0.3373		1.0222	1.2666		100	100		Peptide	Dipeptide	100003210	22906-55-4	3138	231.17
	788			leucylglutamine*	LC/MS pos early	48189			4305457		1.35	1.24		0.2979	0.3276		0.842	1.0413		88	75		Peptide	Dipeptide	100003183		2620	260.161
	839	Carbohydrate	Glycolysis, Gluconeogenesis, and Pyruvate Metabolism	1,5-anhydroglucitol (1,5-AG)	LC/MS neg	20675	C07326	HMDB02712	64960		0.86	0.87		0.2055	0.2715		1.1339	0.982		100	88		Carbohydrate	Glycolysis, Gluconeogenesis, and Pyruvate Metabolism	100000580	154-58-5	802	163.061
	842			glucose	LC/MS polar	20488	C00031	HMDB00122	79025		1.1	1.09		0.2338	0.2908		0.951	1.0357		100	100		Carbohydrate	Glycolysis, Gluconeogenesis, and Pyruvate Metabolism	572	50-99-7	2342	179.056
	843			glucose 6-phosphate	LC/MS polar	31260	C00668	HMDB01401	5958		1.44	1.33		0.0154	0.1094		0.7881	1.0471		100	100		Carbohydrate	Glycolysis, Gluconeogenesis, and Pyruvate Metabolism	291	103192-55-8	4537	259.022
	846			fructose-6-phosphate	LC/MS polar	12021	C05345	HMDB00124	69507		1.62	1.42		0.0116	0.0995		0.7936	1.1233		100	100		Carbohydrate	Glycolysis, Gluconeogenesis, and Pyruvate Metabolism	1232	103213-47-4	4261	259.022
	849			Isobar: fructose 1,6-diphosphate, glucose 1,6-diphosphate, myo-inositol 1,4 or 1,3-diphosphate	LC/MS neg	46896					0.9	0.87		0.2393	0.2944		1.0265	0.8898		100	100		Carbohydrate	Glycolysis, Gluconeogenesis, and Pyruvate Metabolism	100002180		551	338.989
	851			dihydroxyacetone phosphate (DHAP)	LC/MS pos early	15522	C00111	HMDB01473	668		0.96	0.93		0.4262	0.389		1.0624	0.9926		100	100		Carbohydrate	Glycolysis, Gluconeogenesis, and Pyruvate Metabolism	309	102783-56-2	539	171.005
	855			2-phosphoglycerate	LC/MS polar	35629	C00631	HMDB03391	59		1.08	1.08		0.07	0.1862		0.9597	1.0354		100	100		Carbohydrate	Glycolysis, Gluconeogenesis, and Pyruvate Metabolism	100000093	70195-25-4	4346	184.986
	856			3-phosphoglycerate	LC/MS neg	1414	C00597	HMDB00807	724		1.09	1.04		0.7213	0.4976		1.0448	1.0826		100	100		Carbohydrate	Glycolysis, Gluconeogenesis, and Pyruvate Metabolism	132	80731-10-8	583	184.986
	857			phosphoenolpyruvate (PEP)	LC/MS neg	597	C00074	HMDB00263	1005		1.09	1.05		0.6059	0.4626		0.9766	1.0289		100	100		Carbohydrate	Glycolysis, Gluconeogenesis, and Pyruvate Metabolism	463	10526-80-4	587.3	166.975
	858			pyruvate	LC/MS polar	48990	C00022	HMDB00243	1060		1.2	1.08		0.474	0.4049		0.9478	1.0242		100	100		Carbohydrate	Glycolysis, Gluconeogenesis, and Pyruvate Metabolism	823	127-17-3	1083	87.0088
	859			lactate	LC/MS neg	527	C00186	HMDB00190	612		1.23	1.21		0.0132	0.0995		0.9095	1.1002		100	100		Carbohydrate	Glycolysis, Gluconeogenesis, and Pyruvate Metabolism	482	79-33-4	681.6	89.0244
	862			glycerate	LC/MS polar	1572	C00258	HMDB00139	752		1.34	1.28		0.1207	0.2132		0.907	1.1596		100	100		Carbohydrate	Glycolysis, Gluconeogenesis, and Pyruvate Metabolism	1052	600-19-1	2070.4	105.019
	865		Pentose Phosphate Pathway	6-phosphogluconate	LC/MS neg	15442	C00345	HMDB01316	91493		1.33	1.26		0.0222	0.122		0.9339	1.175		100	100		Carbohydrate	Pentose Phosphate Pathway	100000341	921-62-0;53411-70-4	583.9	275.017
	867			ribose 5-phosphate	LC/MS polar	561	C00117	HMDB01548			2.04	1.55		0.0313	0.1404		0.7562	1.1688		100	100		Carbohydrate	Pentose Phosphate Pathway	19	18265-46-8;108321-05-7	4193	229.012
	868			ribose 1-phosphate	LC/MS polar	1763	C00620	HMDB01489	439236		0.66	0.65		0.0049	0.0926		1.2573	0.8213		100	100		Carbohydrate	Pentose Phosphate Pathway	219	50-99-7;58459-37-3	4025	229.012
	870			sedoheptulose-7-phosphate	LC/MS neg	35649	C05382	HMDB01068	616		1.54	1.37		0.0163	0.1099		0.799	1.094		100	100		Carbohydrate	Pentose Phosphate Pathway	100001628	2646-35-7	599.6	289.033
	877		Pentose Metabolism	ribitol	LC/MS polar	15772	C00474	HMDB00508	6912		1.77	1.56		0.048	0.1678		0.8671	1.3565		75	100		Carbohydrate	Pentose Metabolism	100000406	488-81-3	1789.6	151.061
	878			ribonate	LC/MS polar	27731	C01685	HMDB00867	5460677		1.46	1.42		0.2332	0.2908		0.8536	1.2089		100	100		Carbohydrate	Pentose Metabolism	100001007	5336-08-03	2425	165.04
	899			arabitol/xylitol	LC/MS polar	48885					1.08	1.01		0.935	0.559		1.0782	1.0938		100	100		Carbohydrate	Pentose Metabolism	100006430		1932.4	151.061
	901			arabonate/xylonate	LC/MS polar	48255					1.2	1.03		0.5505	0.4456		1.1511	1.1875		100	100		Carbohydrate	Pentose Metabolism	100006115		2664.6	165.04
	903		Glycogen Metabolism	maltohexaose	LC/MS pos early	35170	C01936	HMDB12253	439606		1.18	0.95		0.7973	0.5225		1.1821	1.128		100	100		Carbohydrate	Glycogen Metabolism	100001448	34620-77-4	770	991.335
	905			maltopentaose	LC/MS neg	35163	C06218	HMDB12254	13489094		1.34	1.09		0.747	0.5062		1.1583	1.2595		100	100		Carbohydrate	Glycogen Metabolism	100001447	34620-76-3	1080.9	827.267
	906			maltotetraose	LC/MS neg	15910	C02052	HMDB01296	446495		1	0.83		0.3631	0.3573		1.1369	0.9444		100	100		Carbohydrate	Glycogen Metabolism	100000275	34612-38-9	910	665.215
	908			maltotriose	LC/MS polar	44688	C01835	HMDB01262	439586		0.87	0.83		0.2156	0.2775		1.0699	0.886		100	100		Carbohydrate	Glycogen Metabolism	100000276	1109-28-0	4286.4	549.167
	911			maltose	LC/MS polar	15586	C00208	HMDB00163	10991489		1.01	0.98		0.6516	0.4796		1.0747	1.0567		100	100		Carbohydrate	Glycogen Metabolism	913	6363-53-7	3329.4	387.114
	933		Disaccharides and Oligosaccharides	sucrose	LC/MS neg	1519	C00089	HMDB00258	5988		1.02	0.89		0.4556	0.3982		1.144	1.0129		100	100		Carbohydrate	Disaccharides and Oligosaccharides	935	57-50-1	865	341.109
	947		Fructose, Mannose and Galactose Metabolism	fructose	LC/MS polar	577	C00095	HMDB00660	5984		1.23	1.15		0.168	0.2495		1.0391	1.1941		100	100		Carbohydrate	Fructose, Mannose and Galactose Metabolism	878	57-48-7	2022.2	179.056
	952			mannitol/sorbitol	LC/MS polar	46142	C01507	HMDB00247	5780		0.98	0.86		0.5653	0.4533		1.3006	1.1224		100	100		Carbohydrate	Fructose, Mannose and Galactose Metabolism	100001740		2260	181.072
	953			mannose	LC/MS polar	584	C00159	HMDB00169	18950		1.21	1.12		0.4317	0.389		1.0614	1.1841		100	100		Carbohydrate	Fructose, Mannose and Galactose Metabolism	803	3458-28-4	2200	179.056
	954			mannose-6-phosphate	LC/MS polar	1469	C00275	HMDB01078	439198		1.28	1.23		0.0215	0.122		0.8761	1.0763		100	100		Carbohydrate	Fructose, Mannose and Galactose Metabolism	294	70442-25-0;104872-94-8	4510	259.022
	963			galactitol (dulcitol)	LC/MS polar	1117	C01697	HMDB00107	11850		0.9	0.85		0.208	0.2727		1.1345	0.9698		100	100		Carbohydrate	Fructose, Mannose and Galactose Metabolism	1003	608-66-2	2309.7	181.072
	971			galactonate	LC/MS polar	27719	C00880	HMDB00565	128869		1.59	1.53		0.0078	0.0995		0.8582	1.3147		100	100		Carbohydrate	Fructose, Mannose and Galactose Metabolism	100001026	299-28-5	3085	195.051
	984		Nucleotide Sugar	UDP-N-acetylglucosamine	LC/MS polar	35162	C00043	HMDB00290	445675		1.05	1.03		0.754	0.5087		0.9854	1.0146		100	100		Carbohydrate	Nucleotide Sugar	1249	91183-98-1	3708.7	606.074
	985			UDP-N-acetylgalactosamine	LC/MS polar	18396	C00203	HMDB00304	439185		0.88	0.86		0.147	0.2343		1.0507	0.8986		100	100		Carbohydrate	Nucleotide Sugar	1257	108320-87-2	3730	606.074
	987			cytidine 5'-monophospho-N-acetylneuraminic acid	LC/MS polar	36831	C00128	HMDB01176	448209		1.25	1.22		0.0322	0.1408		0.8301	1.0091		50	88		Carbohydrate	Nucleotide Sugar	1223	3063-71-6	3900	613.14
	993		Aminosugar Metabolism	glucosamine-6-phosphate	LC/MS polar	580	C00352	HMDB01254	439217		1.36	1.31		0.0045	0.0905		0.7978	1.0423		100	100		Carbohydrate	Aminosugar Metabolism	290	3616-42-0	4521.5	258.038
	997			glucuronate	LC/MS polar	15443	C00191	HMDB00127	444791		1.16	1.04		0.8752	0.5459		0.9568	0.9904		88	100		Carbohydrate	Aminosugar Metabolism	100000257	207300-70-7	3233.3	193.035
	1008			N-acetylneuraminate	LC/MS pos early	32377	C00270	HMDB00230	439197		1.09	1.09		0.2008	0.2684		0.941	1.0233		100	100		Carbohydrate	Aminosugar Metabolism	1162	131-48-6	660	310.113
	1019			N-acetylglucosaminylasparagine	LC/MS pos early	48149	C04540	HMDB00489	123826		1.01	1		0.9458	0.5606		1.0489	1.0461		100	100		Carbohydrate	Aminosugar Metabolism	1215	2776-93-4	1212	336.14
	1020			erythronate*	LC/MS polar	42420		HMDB00613	2781043		1.15	1.1		0.3702	0.3616		1.0283	1.1294		100	100		Carbohydrate	Aminosugar Metabolism	100001320	88759-55-1	2186	135.03
	1023		Advanced Glycation End-product	N6-carboxymethyllysine	LC/MS pos early	36713					1.21	0.87		0.8855	0.5475		1.1676	1.0192		63	75		Carbohydrate	Advanced Glycation End-product	100001768	5746-04-03	2500	205.118
	1027	Energy	TCA Cycle	citrate	LC/MS neg	1564	C00158	HMDB00094	311		0.77	0.58		0.0819	0.1943		1.6936	0.9868		100	100		Energy	TCA Cycle	1124	77-92-9	582	191.02
	1031			isocitrate	LC/MS polar	12110	C00311	HMDB00193	1198		0.64	0.53		0.0256	0.1264		1.4873	0.7897		100	100		Energy	TCA Cycle	1206	20226-99-7	4400	191.02
	1033			alpha-ketoglutarate	LC/MS polar	528	C00026	HMDB00208	51		0.93	0.82		0.3507	0.3516		1.146	0.9414		100	100		Energy	TCA Cycle	93	305-72-6;328-50-7;22202-68-2	2700	145.014
	1035			succinylcarnitine	LC/MS pos early	37058					0.99	0.94		0.6927	0.4888		1.0338	0.972		100	100		Energy	TCA Cycle	100001948		2291	262.129
	1036			succinate	LC/MS polar	1437	C00042	HMDB00254	1110		1.39	1.31		0.1609	0.2495		0.9919	1.3035		100	100		Energy	TCA Cycle	252	110-15-6	3149	117.019
	1037			fumarate	LC/MS polar	1643	C00122	HMDB00134	444972		1.01	0.96		0.8311	0.5406		1.0708	1.0296		100	100		Energy	TCA Cycle	330	100-17-8	3084	115.004
	1038			malate	LC/MS neg	1303	C00149	HMDB00156	525		0.81	0.69		0.1049	0.2005		1.4677	1.0126		100	100		Energy	TCA Cycle	409	6915-15-7	615.6	133.014
	1050		Oxidative Phosphorylation	acetylphosphate	LC/MS polar	15488	C00227	HMDB01494	186		1.16	1.07		0.3199	0.3396		1.0691	1.1401		100	100		Energy	Oxidative Phosphorylation	1211	94249-01-1	4013.9	138.98
	1052			phosphate	LC/MS neg	42109	C00009	HMDB01429	1061		0.92	0.89		0.2512	0.3005		1.0833	0.9657		100	100		Energy	Oxidative Phosphorylation	461	7664-38-2	608	96.9696
	1054	Lipid	Medium Chain Fatty Acid	caproate (6:0)	LC/MS neg	32489	C01585	HMDB00535	8892		1.05	0.88		0.6453	0.4791		1.944	1.7055		100	100		Lipid	Medium Chain Fatty Acid	926	142-62-1	2713.7	115.076
	1056			caprylate (8:0)	LC/MS neg	32492	C06423	HMDB00482	379		3.17	2.15		0.3073	0.3349		0.4748	1.0187		25	63		Lipid	Medium Chain Fatty Acid	932	124-07-2	4362	143.108
	1058			caprate (10:0)	LC/MS neg	1642	C01571	HMDB00511	2969		1.04	1.04		0.5828	0.4577		0.9799	1.0167		100	100		Lipid	Medium Chain Fatty Acid	888	112-37-8	5090.7	171.139
	1061			laurate (12:0)	LC/MS neg	1645	C02679	HMDB00638	3893		0.96	0.94		0.4687	0.4033		1.0142	0.9556		100	100		Lipid	Medium Chain Fatty Acid	181	143-07-7	5300	199.17
	1062			5-dodecenoate (12:1n7)	LC/MS neg	33968		HMDB00529	5312378		0.92	0.87		0.2749	0.3165		1.0907	0.9463		100	100		Lipid	Medium Chain Fatty Acid	100001232	2430-94-6	5224	197.155
	1064		Long Chain Fatty Acid	myristate (14:0)	LC/MS neg	1365	C06424	HMDB00806	11005		0.85	0.81		0.1471	0.2343		1.1356	0.9227		100	100		Lipid	Long Chain Fatty Acid	519	544-63-8	5440	227.202
	1065			myristoleate (14:1n5)	LC/MS neg	32418	C08322	HMDB02000	5281119		0.76	0.69		0.062	0.1822		1.2153	0.842		100	100		Lipid	Long Chain Fatty Acid	100001198	544-64-9	5346.9	225.186
	1066			pentadecanoate (15:0)	LC/MS neg	1361	C16537	HMDB00826	13849		1.13	1.14		0.9059	0.5525		1.2637	1.4369		100	100		Lipid	Long Chain Fatty Acid	980	1002-84-2;10002-84-2	5521	241.217
	1067			palmitate (16:0)	LC/MS neg	1336	C00249	HMDB00220	985		0.92	0.89		0.298	0.3276		1.121	0.9927		100	100		Lipid	Long Chain Fatty Acid	424	57-10-3	5618	255.233
	1068			palmitoleate (16:1n7)	LC/MS neg	33447	C08362	HMDB03229	445638		0.95	0.81		0.3566	0.3554		1.1975	0.9755		100	100		Lipid	Long Chain Fatty Acid	452	373-49-9	5475	253.217
	1070			margarate (17:0)	LC/MS neg	1121		HMDB02259	10465		1.08	1.07		0.7824	0.5186		1.1299	1.2034		100	100		Lipid	Long Chain Fatty Acid	891	506-12-7	5731	269.249
	1071			10-heptadecenoate (17:1n7)	LC/MS neg	33971		HMDB60038	5312435		1.16	1.09		0.6142	0.4641		1.4022	1.5303		100	100		Lipid	Long Chain Fatty Acid	100001278	29743-97-3	5555	267.233
	1072			stearate (18:0)	LC/MS neg	1358	C01530	HMDB00827	5281		1.13	1.11		0.5299	0.4337		1.0027	1.1156		100	100		Lipid	Long Chain Fatty Acid	439	57-11-4	5872	283.264
	1080			nonadecanoate (19:0)	LC/MS neg	1356	C16535	HMDB00772	12591		1.15	1.14		0.5675	0.454		0.9908	1.1268		100	100		Lipid	Long Chain Fatty Acid	892	646-30-0	6068	297.28
	1081			10-nonadecenoate (19:1n9)	LC/MS neg	33972		HMDB13622	5312513		0.87	0.81		0.1851	0.2596		1.2319	0.9967		100	100		Lipid	Long Chain Fatty Acid	100001277	73033-09-7	5780	295.264
	1083			arachidate (20:0)	LC/MS neg	1118	C06425	HMDB02212	10467		1.08	1.07		0.8721	0.5459		1.0276	1.0986		100	100		Lipid	Long Chain Fatty Acid	893	506-30-9	6295	311.296
	1086			eicosenoate (20:1)	LC/MS neg	33587		HMDB02231	5282768		0.87	0.8		0.1802	0.2585		1.2074	0.9648		100	100		Lipid	Long Chain Fatty Acid	100001335		5950	309.28
	1087			tricosenoate (23:1)	LC/MS neg	53255			543855		0.71	0.68		0.0493	0.1678		1.281	0.8658		100	100		Lipid	Long Chain Fatty Acid	100009068		6400	351.327
	1091			erucate (22:1n9)	LC/MS neg	1552	C08316	HMDB02068	5281116		0.76	0.71		0.0371	0.1487		1.4341	1.0118		100	100		Lipid	Long Chain Fatty Acid	1087	112-86-7	6355.6	337.311
	1098			oleate/vaccenate (18:1)	LC/MS neg	52285					0.95	0.89		0.4328	0.389		1.0798	0.9595		100	100		Lipid	Long Chain Fatty Acid	100008930		5655	281.249
	1102		Polyunsaturated Fatty Acid (n3 and n6)	eicosapentaenoate (EPA; 20:5n3)	LC/MS neg	18467	C06428	HMDB01999	446284		1.46	1.23		0.9031	0.5525		1.0125	1.2417		100	100		Lipid	Polyunsaturated Fatty Acid (n3 and n6)	2050	10-2005-9;10417-94-4	5450	301.217
	1103			docosapentaenoate (n3 DPA; 22:5n3)	LC/MS neg	32504	C16513	HMDB01976	6441454		1.4	1.17		0.9186	0.5551		0.9838	1.1542		100	100		Lipid	Polyunsaturated Fatty Acid (n3 and n6)	100001181	2234-74-4	5571	329.249
	1104			docosahexaenoate (DHA; 22:6n3)	LC/MS neg	44675	C06429	HMDB02183	445580		1.32	1.23		0.9553	0.5642		1.0079	1.2382		100	100		Lipid	Polyunsaturated Fatty Acid (n3 and n6)	100000665	6217-54-5	5525	327.233
	1108			linoleate (18:2n6)	LC/MS neg	1105	C01595	HMDB00673	5280450		0.98	0.89		0.4528	0.3976		1.1471	1.0152		100	100		Lipid	Polyunsaturated Fatty Acid (n3 and n6)	180	60-33-3	5535	279.233
	1110			linolenate [alpha or gamma; (18:3n3 or 6)]	LC/MS neg	34035	C06426	HMDB03073	5280934		1.04	0.88		0.5573	0.449		1.2185	1.0733		100	100		Lipid	Polyunsaturated Fatty Acid (n3 and n6)	100001337		5450	277.217
	1112			dihomo-linolenate (20:3n3 or n6)	LC/MS neg	35718	C03242	HMDB02925	5280581		1.02	0.96		0.592	0.4581		1.0766	1.0288		100	100		Lipid	Polyunsaturated Fatty Acid (n3 and n6)	100001739	17046-59-2	5596	305.249
	1113			arachidonate (20:4n6)	LC/MS neg	1110	C00219	HMDB01043	444899		1.32	1.19		0.827	0.539		0.9588	1.1442		100	100		Lipid	Polyunsaturated Fatty Acid (n3 and n6)	229	506-32-1	5535	303.233
	1114			adrenate (22:4n6)	LC/MS neg	32980	C16527	HMDB02226	5497181		1.02	0.88		0.471	0.4033		1.223	1.0722		100	100		Lipid	Polyunsaturated Fatty Acid (n3 and n6)	100001193	2091-25-0	5678	331.264
	1115			docosapentaenoate (n6 DPA; 22:5n6)	LC/MS neg	37478	C16513	HMDB01976	6441454		0.78	0.7		0.0986	0.1943		1.7192	1.2082		100	100		Lipid	Polyunsaturated Fatty Acid (n3 and n6)	100001580	25182-74-5	5624.5	329.249
	1116			docosadienoate (22:2n6)	LC/MS neg	32415	C16533	HMDB61714	5282807		0.76	0.68		0.0633	0.1827		1.4866	1.0125		100	100		Lipid	Polyunsaturated Fatty Acid (n3 and n6)	100001182	7370-49-2	6034	335.296
	1117			dihomo-linoleate (20:2n6)	LC/MS neg	17805	C16525	HMDB05060	6439848		0.89	0.81		0.2376	0.2934		1.3208	1.0716		100	100		Lipid	Polyunsaturated Fatty Acid (n3 and n6)	1231	2091-39-6	5730	307.264
	1187		Fatty Acid, Dicarboxylate	2-hydroxyglutarate	LC/MS polar	37253	C02630	HMDB00606	43		2.44	1.56		0.1527	0.2387		0.8999	1.4078		100	100		Lipid	Fatty Acid, Dicarboxylate	100002070	40951-21-1	3352.8	147.03
	1191			2-hydroxyadipate	LC/MS polar	31934	C02360	HMDB00321	193530		2.56	1.75		0.1658	0.2495		0.896	1.5665		100	100		Lipid	Fatty Acid, Dicarboxylate	100001153	18294-85-4	3000	161.046
	1195			pimelate (heptanedioate)	LC/MS polar	15704	C02656	HMDB00857	385		0.86	0.79		0.1668	0.2495		1.46	1.1576		100	75		Lipid	Fatty Acid, Dicarboxylate	100000101	111-16-0	2745	159.066
	1200			azelate (nonanedioate)	LC/MS polar	18362	C08261	HMDB00784	2266		1.19	0.99		0.623	0.4687		1.2974	1.2873		100	100		Lipid	Fatty Acid, Dicarboxylate	2029	123-99-9	2520	187.098
	1241		Fatty Acid, Amino	2-aminoheptanoate	LC/MS pos early	43761			227939		0.84	0.6		0.1387	0.2322		1.5278	0.9141		100	100		Lipid	Fatty Acid, Amino	100004542	1115-90-8	3160	146.118
	1246			2-aminooctanoate	LC/MS pos late	43343		HMDB00991	69522		0.7	0.71		0.0217	0.122		1.3155	0.9331		100	88		Lipid	Fatty Acid, Amino	100004227	644-90-6	750	160.133
	1254		Fatty Acid Synthesis	malonylcarnitine	LC/MS pos early	37059		HMDB02095	22833583		0.89	0.83		0.1927	0.2633		1.0957	0.9133		100	100		Lipid	Fatty Acid Synthesis	100001526	853728-01-5	2086	248.113
	1256			2-methylmalonyl carnitine	LC/MS pos early	35482		HMDB13133	53481628		0.96	0.92		0.4703	0.4033		1.0425	0.9596		100	100		Lipid	Fatty Acid Synthesis	100001596	149181-64-6	2440	262.129
	1257		Fatty Acid Metabolism	acetyl CoA	LC/MS neg	43840	C00024	HMDB01206	444493		0.81	0.71		0.0934	0.1943		1.3919	0.984		100	100		Lipid	Fatty Acid Metabolism	1830	102029-73-2	1691	403.556
	1268		Fatty Acid Metabolism (also BCAA Metabolism)	butyrylcarnitine	LC/MS pos early	32412	C02862	HMDB02013	439829		0.81	0.73		0.1088	0.2014		1.1603	0.8505		100	100		Lipid	Fatty Acid Metabolism (also BCAA Metabolism)	100001054	25576-40-3	2860	232.154
	1271			propionylcarnitine	LC/MS pos early	32452	C03017	HMDB00824	107738		0.88	0.83		0.1144	0.2086		1.161	0.964		100	100		Lipid	Fatty Acid Metabolism (also BCAA Metabolism)	100001162	17298-37-2	2590	218.139
	1274			methylmalonate (MMA)	LC/MS polar	1496	C02170	HMDB00202	487		1.22	1.17		0.1622	0.2495		0.9933	1.1644		100	100		Lipid	Fatty Acid Metabolism (also BCAA Metabolism)	418	516-05-2	3078.4	117.019
	1285		Fatty Acid Metabolism(Acyl Carnitine)	acetylcarnitine	LC/MS pos early	32198	C02571	HMDB00201	1		0.84	0.83		0.0186	0.1193		1.0785	0.8955		100	100		Lipid	Fatty Acid Metabolism(Acyl Carnitine)	100000802	5080-50-2	2282	204.123
	1286			3-hydroxybutyrylcarnitine (1)	LC/MS pos early	43264		HMDB13127	53481617		1	0.63		0.3791	0.3657		1.6177	1.0261		100	100		Lipid	Fatty Acid Metabolism(Acyl Carnitine)	100003926		2400	248.149
	1287			3-hydroxybutyrylcarnitine (2)	LC/MS pos early	52984					1.13	0.35		0.33	0.343		3.374	1.1707		100	100		Lipid	Fatty Acid Metabolism(Acyl Carnitine)	100009271		2340	248.149
	1288			valerylcarnitine	LC/MS pos early	34406		HMDB13128	6426903		0.71	0.55		0.069	0.1862		1.3341	0.7299		88	88		Lipid	Fatty Acid Metabolism(Acyl Carnitine)	100001394		3112	246.17
	1289			hexanoylcarnitine	LC/MS pos early	32328		HMDB00705	6426853		1.34	0.79		0.519	0.4283		0.9642	0.7618		100	100		Lipid	Fatty Acid Metabolism(Acyl Carnitine)	100000781	6920-35-0	3308	260.186
	1290			octanoylcarnitine	LC/MS pos late	33936	C02838	HMDB00791	123701		1.84	0.83		0.8718	0.5459		0.9896	0.8168		100	100		Lipid	Fatty Acid Metabolism(Acyl Carnitine)	100001247	3671-77-0	950	288.217
	1292			decanoylcarnitine	LC/MS pos late	33941		HMDB00651	10245190		2.56	0.97		0.8271	0.539		0.8214	0.7994		100	100		Lipid	Fatty Acid Metabolism(Acyl Carnitine)	100001251	1492-27-9	1130	316.248
	1294			cis-4-decenoyl carnitine	LC/MS pos late	38178					2.65	1.14		0.452	0.3976		0.9439	1.0792		100	100		Lipid	Fatty Acid Metabolism(Acyl Carnitine)	100002259	98930-66-6	1057	314.233
	1295			laurylcarnitine	LC/MS pos late	34534		HMDB02250	10427569		2.86	0.89		0.8788	0.5459		0.8568	0.7659		100	100		Lipid	Fatty Acid Metabolism(Acyl Carnitine)	100001392	25518-54-1	1235	344.28
	1296			myristoylcarnitine	LC/MS pos late	33952		HMDB05066	53477791		1.74	0.77		0.7837	0.5186		1.0947	0.8455		100	100		Lipid	Fatty Acid Metabolism(Acyl Carnitine)	100001270	18822-89-4	1350	372.311
	1298			palmitoylcarnitine	LC/MS pos late	44681	C02990	HMDB00222	461		1.44	0.87		0.8954	0.5498		0.9868	0.8597		100	100		Lipid	Fatty Acid Metabolism(Acyl Carnitine)	100000776	6865-14-1	1425	400.342
	1299			palmitoleoylcarnitine*	LC/MS pos late	53223					1.92	0.81		0.9079	0.5525		1.0005	0.8124		100	100		Lipid	Fatty Acid Metabolism(Acyl Carnitine)	100009406		1357	398.326
	1300			stearoylcarnitine	LC/MS pos late	34409		HMDB00848	6426855		1.34	0.8		0.6949	0.4893		1.0786	0.8671		100	100		Lipid	Fatty Acid Metabolism(Acyl Carnitine)	100001391	18822-91-8	1485	428.373
	1301			linoleoylcarnitine*	LC/MS pos late	46223		HMDB06469	6450015		1.89	0.96		0.7879	0.5196		0.9828	0.9397		100	100		Lipid	Fatty Acid Metabolism(Acyl Carnitine)	100003151	36816-10-1	1430	424.342
	1302			oleoylcarnitine	LC/MS pos late	35160		HMDB05065	6441392;53477789		1.92	0.85		0.9811	0.5726		1.0778	0.912		100	100		Lipid	Fatty Acid Metabolism(Acyl Carnitine)	100001501	38677-66-6	1423	426.358
	1304			myristoleoylcarnitine*	LC/MS pos late	48182					2.48	0.83		0.9019	0.5525		0.9479	0.7863		100	100		Lipid	Fatty Acid Metabolism(Acyl Carnitine)	100006051	889848-55-9	1316	370.295
	1312		Carnitine Metabolism	deoxycarnitine	LC/MS pos early	36747	C01181	HMDB01161	134		0.72	0.69		0.0261	0.1271		1.3614	0.9401		100	100		Lipid	Carnitine Metabolism	100001662	6249-56-5	2052	146.118
	1313			carnitine	LC/MS pos early	15500	C00318	HMDB00062	10917		0.9	0.89		0.0034	0.0894		1.0885	0.9699		100	100		Lipid	Carnitine Metabolism	100000007	461-05-2	1978	162.112
	1324		Fatty Acid, Monohydroxy	2-hydroxydecanoate	LC/MS neg	42489			21488		0.72	0.62		0.0348	0.1446		1.3685	0.8514		100	100		Lipid	Fatty Acid, Monohydroxy	100004089	5393-81-7	4840	187.134
	1326			2-hydroxypalmitate	LC/MS neg	35675		HMDB31057	92836		1.06	1.26		0.6518	0.4796		1.4443	1.8259		100	100		Lipid	Fatty Acid, Monohydroxy	100001579	764-67-0	5511.2	271.228
	1327			2-hydroxystearate	LC/MS neg	17945	C03045		69417		1.1	1.24		0.5807	0.4571		1.5011	1.8542		100	100		Lipid	Fatty Acid, Monohydroxy	1239	629-22-1	5695	299.259
	1330			3-hydroxyhexanoate	LC/MS polar	53230			151492		1.11	1		0.5529	0.4466		1.0524	1.052		100	100		Lipid	Fatty Acid, Monohydroxy	100006367	10191-24-9	1082	131.071
	1331			3-hydroxyoctanoate	LC/MS neg	22001		HMDB01954	26613		1.04	0.8		0.69	0.4888		1.223	0.9767		100	100		Lipid	Fatty Acid, Monohydroxy	100000773	88930-08-9	3446	159.103
	1332			3-hydroxydecanoate	LC/MS neg	22053		HMDB02203	26612		1.08	0.88		0.8622	0.5459		1.1371	0.9954		100	100		Lipid	Fatty Acid, Monohydroxy	100000997	5561-87-5	4634.7	187.134
	1334			3-hydroxylaurate	LC/MS neg	32457		HMDB00387	94216		0.96	0.72		0.3619	0.3573		1.3156	0.953		100	100		Lipid	Fatty Acid, Monohydroxy	100001112	53941-38-1	5175	215.165
	1346			16-hydroxypalmitate	LC/MS neg	39609	C18218	HMDB06294	10466		1.04	0.98		0.8712	0.5459		0.9185	0.896		75	75		Lipid	Fatty Acid, Monohydroxy	100002953	506-13-8	5236.2	271.228
	1350			13-HODE + 9-HODE	LC/MS neg	37752			43013		0.88	0.74		0.2171	0.2775		1.4003	1.0311		100	100		Lipid	Fatty Acid, Monohydroxy	100002196		5275	295.228
	1376		Fatty Acid, Oxidized	4-hydroxy-2-nonenal	LC/MS neg	38309		HMDB04362	1693		0.93	0.91		0.089	0.1943		1.0024	0.9074		38	25		Lipid	Fatty Acid, Oxidized	143	75899-68-2;128946-65-6	4745	155.108
	1452		Endocannabinoid	oleoyl ethanolamide	LC/MS neg	38102		HMDB02088	5283454		1.12	1.03		0.7914	0.5207		1.0449	1.0803		100	100		Lipid	Endocannabinoid	1137	11-58-0;111-58-0	6400	324.291
	1463			N-oleoyltaurine	LC/MS neg	39732			6437033		1.29	1.53		0.4538	0.3976		0.8011	1.2239		75	25		Lipid	Endocannabinoid	100003119	52514-04-2	5610	388.253
	1464			N-stearoyltaurine	LC/MS neg	39730			168274		1.13	1.06		0.958	0.5649		0.5886	0.6229		38	13		Lipid	Endocannabinoid	100003240	63155-80-6	5782	390.268
	1465			N-palmitoyltaurine	LC/MS neg	39835					1.26	1.37		0.9426	0.5597		0.562	0.7725		50	38		Lipid	Endocannabinoid	100003239	83982-06-3	5560	362.237
	1467			linoleoyl ethanolamide	LC/MS neg	52608		HMDB12252	5283446		1.41	1.22		0.4675	0.4033		0.8174	0.9986		88	75		Lipid	Endocannabinoid	100006726	68171-52-8	6150	322.275
	1469		Inositol Metabolism	myo-inositol	LC/MS polar	1124	C00137	HMDB00211	892		0.91	0.88		0.223	0.2825		1.0556	0.9271		100	100		Lipid	Inositol Metabolism	363	87-89-8	3506.3	225.062
	1470			chiro-inositol	LC/MS polar	37112	C19891	HMDB34220			1.19	0.7		0.4237	0.389		1.6245	1.1326		88	75		Lipid	Inositol Metabolism	100001859	643-12-9	3191.2	225.062
	1497		Phospholipid Metabolism	choline	LC/MS pos early	15506	C00114	HMDB00097	305		1.08	1.01		0.7652	0.5144		1.0026	1.0135		100	100		Lipid	Phospholipid Metabolism	1256	67-48-1	1961	104.107
	1498			choline phosphate	LC/MS pos early	34396	C00588	HMDB01565	1014		0.92	0.93		0.0982	0.1943		1.0811	1.0009		100	100		Lipid	Phospholipid Metabolism	267	72556-74-2	700	184.073
	1499			cytidine 5'-diphosphocholine	LC/MS pos early	34418	C00307	HMDB01413	13804		0.99	0.94		0.654	0.4796		1.0132	0.9549		100	100		Lipid	Phospholipid Metabolism	1220	33818-15-4	725	489.115
	1500			glycerophosphorylcholine (GPC)	LC/MS pos early	15990	C00670	HMDB00086	71920		0.92	0.91		0.107	0.2005		1.0639	0.9689		100	100		Lipid	Phospholipid Metabolism	100000269	28319-77-9	672	258.11
	1504			phosphoethanolamine	LC/MS polar	1600	C00346	HMDB00224	1015		0.79	0.79		0.0009	0.0714		1.149	0.9022		100	100		Lipid	Phospholipid Metabolism	1026	1071-23-4	4559.1	140.012
	1505			cytidine-5'-diphosphoethanolamine	LC/MS polar	34410	C00570	HMDB01564	123727		0.85	0.82		0.0399	0.1563		1.1178	0.9194		100	100		Lipid	Phospholipid Metabolism	100001407	72842-05-8	4210	445.053
	1506			glycerophosphoethanolamine	LC/MS polar	37455	C01233	HMDB00114	123874		1.07	1.06		0.2686	0.3114		0.9946	1.0552		100	100		Lipid	Phospholipid Metabolism	100001620	33049-08-0	3075	214.049
	1507			trimethylamine N-oxide	LC/MS pos early	40406	C01104	HMDB00925	1145		1.01	0.72		0.6262	0.4701		3.406	2.4359		100	100		Lipid	Phospholipid Metabolism	100003397	1184-78-7	2100	76.0757
	1508			glycerophosphoinositol*	LC/MS polar	47155					0.9	0.89		0.2129	0.2775		1.1761	1.0459		100	100		Lipid	Phospholipid Metabolism	100001621	16824-65-0	3850	333.059
	1509			1,2-dipalmitoyl-GPC (16:0/16:0)	LC/MS pos late	19130		HMDB00564	452110		0.97	0.95		0.4955	0.419		1.0175	0.9678		100	100		Lipid	Phospholipid Metabolism	100000657	63-89-8	2365	734.569
	1511			1-palmitoyl-2-oleoyl-GPC (16:0/18:1)	LC/MS pos late	52461			6436017		0.97	0.97		0.3831	0.3657		1.0243	0.9914		100	100		Lipid	Phospholipid Metabolism	1539	26853-31-6;26853-31-6	2358	760.585
	1512			1-palmitoyl-2-linoleoyl-GPC (16:0/18:2)	LC/MS pos late	42446			5287971		0.98	0.98		0.5087	0.4229		1.0048	0.9839		100	100		Lipid	Phospholipid Metabolism	1537	40811-94-7	2160	758.569
	1514			1-stearoyl-2-arachidonoyl-GPC (18:0/20:4)	LC/MS pos late	42450			16219824		0.88	0.86		0.0774	0.1943		1.0833	0.9355		100	100		Lipid	Phospholipid Metabolism	100001869	35418-59-8	2300	810.601
	1515			1-stearoyl-2-oleoyl-GPC (18:0/18:1)	LC/MS pos late	52438					0.86	0.85		0.0207	0.122		1.0848	0.9169		100	100		Lipid	Phospholipid Metabolism	100008904	56421-10-4	2644	788.616
	1517			1,2-dioleoyl-GPC (18:1/18:1)*	LC/MS pos late	52457			10350317		1.04	1.02		0.7299	0.4983		1.056	1.0791		100	100		Lipid	Phospholipid Metabolism	100008905	4235-95-4	2346	786.601
	1519			1-palmitoyl-2-arachidonoyl-GPC (16:0/20:4)	LC/MS pos late	52462			10747814		0.98	0.96		0.6136	0.4641		1.0923	1.0497		100	100		Lipid	Phospholipid Metabolism	100008914	35418-58-7	2091	782.569
	1520			1-stearoyl-2-linoleoyl-GPC (18:0/18:2)*	LC/MS pos late	52452					0.86	0.85		0.0084	0.0995		1.1133	0.9484		100	100		Lipid	Phospholipid Metabolism	100008980		2380	786.601
	1522			1-linoleoyl-2-linolenoyl-GPC (18:2/18:3)*	LC/MS pos late	53176					0.84	0.82		0.0873	0.1943		1.138	0.9276		100	100		Lipid	Phospholipid Metabolism	100009343		1939	780.554
	1524			1-palmitoyl-2-palmitoleoyl-GPC (16:0/16:1)*	LC/MS pos late	52470					0.96	0.96		0.1821	0.2595		1.0148	0.9708		100	100		Lipid	Phospholipid Metabolism	100008984		2160	732.554
	1528			1-stearoyl-2-arachidonoyl-GPI (18:0/20:4)	LC/MS polar	52449					1.06	1.05		0.3354	0.3433		0.9448	0.9928		100	100		Lipid	Phospholipid Metabolism	100000616		870	885.549
	1529			1-oleoyl-2-linoleoyl-GPC (18:1/18:2)*	LC/MS pos late	52453					0.99	0.99		0.7795	0.5186		1.017	1.0026		100	100		Lipid	Phospholipid Metabolism	100008981		2165	784.585
	1531			1-palmitoyl-2-linoleoyl-GPI (16:0/18:2)	LC/MS polar	52450					1.08	1.06		0.3129	0.335		0.9267	0.9829		100	100		Lipid	Phospholipid Metabolism	1528		910	833.518
	1532			1-oleoyl-2-linoleoyl-GPI (18:1/18:2)*	LC/MS polar	52451					1.02	1		0.8794	0.5459		1.0421	1.0469		100	100		Lipid	Phospholipid Metabolism	100008979		902	859.534
	1534			1-stearoyl-2-linoleoyl-GPI (18:0/18:2)	LC/MS polar	52468					1.03	1.03		0.8583	0.5459		0.9874	1.0162		100	100		Lipid	Phospholipid Metabolism	100008994		910	861.55
	1535			1-palmitoyl-2-oleoyl-GPG (16:0/18:1)	LC/MS polar	52448			5283509		0.99	0.95		0.6466	0.4791		1.0229	0.9682		100	100		Lipid	Phospholipid Metabolism	100000641		745	747.519
	1537			1-palmitoyl-2-oleoyl-GPE (16:0/18:1)	LC/MS pos late	19263		HMDB05320	5283496		0.87	0.86		0.0345	0.1446		1.1306	0.9706		100	100		Lipid	Phospholipid Metabolism	1526	26662-94-2	2509	718.538
	1539			1-stearoyl-2-arachidonoyl-GPE (18:0/20:4)	LC/MS pos late	52447			5289133		0.94	0.93		0.1988	0.2667		1.0554	0.9852		100	100		Lipid	Phospholipid Metabolism	100008977		2424	768.554
	1541			1-stearoyl-2-oleoyl-GPE (18:0/18:1)	LC/MS pos late	42448					0.85	0.84		0.0253	0.1264		1.0595	0.8947		100	100		Lipid	Phospholipid Metabolism	100001856		2858	746.569
	1542			1-palmitoyl-2-arachidonoyl-GPE (16:0/20:4)*	LC/MS pos late	52464		HMDB05323	9546800		0.89	0.89		0.0705	0.1862		1.0567	0.9436		100	100		Lipid	Phospholipid Metabolism	100008990		2198	740.522
	1544			1-palmitoyl-2-linoleoyl-GPE (16:0/18:2)	LC/MS pos late	42449		HMDB05322	9546747		0.85	0.86		0.0106	0.0995		1.098	0.9425		100	100		Lipid	Phospholipid Metabolism	100001870		2275	716.522
	1545			1-palmitoyl-2-linoleoyl-GPG (16:0/18:2)	LC/MS polar	52628					0.94	0.92		0.3107	0.335		1.0808	0.9906		100	100		Lipid	Phospholipid Metabolism	1543		717	745.503
	1547			1-stearoyl-2-linoleoyl-GPE (18:0/18:2)*	LC/MS pos late	52446			9546749		0.93	0.93		0.0981	0.1943		1.0286	0.9545		100	100		Lipid	Phospholipid Metabolism	100008976		2522	744.554
	1561			1-palmitoyl-2-stearoyl-GPC (16:0/18:0)	LC/MS pos late	52616					0.97	0.94		0.5074	0.4228		1.0416	0.9819		100	100		Lipid	Phospholipid Metabolism	100008921	59403-51-9	2653	762.601
	1562			1,2-dioleoyl-GPE (18:1/18:1)	LC/MS pos late	52609			9546757		0.85	0.78		0.1383	0.2322		1.1225	0.876		100	100		Lipid	Phospholipid Metabolism	100008906	4004-05-01	2485	744.554
	1564			1-palmitoyl-2-oleoyl-GPI (16:0/18:1)*	LC/MS polar	52669					1.08	1.07		0.4485	0.397		0.987	1.0584		100	100		Lipid	Phospholipid Metabolism	100009066		893	835.534
	1568			1-stearoyl-2-oleoyl-GPG (18:0/18:1)	LC/MS polar	52623					0.99	0.97		0.6649	0.481		1.0364	1.0082		100	100		Lipid	Phospholipid Metabolism	100001866		717	775.549
	1570			1-palmitoyl-2-alpha-linolenoyl-GPC (16:0/18:3n3)*	LC/MS pos late	52684					0.98	0.98		0.5929	0.4581		1.0212	0.9962		100	100		Lipid	Phospholipid Metabolism	100009076		2034	756.554
	1573			1-palmitoleoyl-2-linoleoyl-GPC (16:1/18:2)*	LC/MS pos late	52683					0.9	0.9		0.0675	0.1856		1.0746	0.9678		100	100		Lipid	Phospholipid Metabolism	100009075		2003	756.554
	1574			1-palmitoleoyl-2-linolenoyl-GPC (16:1/18:3)*	LC/MS pos late	53180					0.85	0.81		0.1269	0.2195		1.1963	0.9643		100	100		Lipid	Phospholipid Metabolism	100009345		1850	754.538
	1578			1,2-dilinoleoyl-GPC (18:2/18:2)	LC/MS pos late	52603			5288075		0.94	0.92		0.331	0.343		1.0048	0.9215		100	100		Lipid	Phospholipid Metabolism	100008903	998-06-1	2006	782.569
	1579			1,2-dilinoleoyl-GPE (18:2/18:2)*	LC/MS pos late	53174			9546812		0.84	0.83		0.03	0.1362		1.0755	0.8951		100	100		Lipid	Phospholipid Metabolism	100009217		2083	740.522
	1581			1-oleoyl-2-linoleoyl-GPE (18:1/18:2)*	LC/MS pos late	52687		HMDB05349	9546753		0.84	0.82		0.0232	0.1244		1.1393	0.9396		100	100		Lipid	Phospholipid Metabolism	100009078		2270	742.538
	1586			1-linoleoyl-2-arachidonoyl-GPC (18:2/20:4n6)*	LC/MS pos late	52710					0.89	0.9		0.0638	0.1828		1.094	0.9816		100	100		Lipid	Phospholipid Metabolism	100009131		1969	806.569
	1589			1-linoleoyl-2-arachidonoyl-GPE (18:2/20:4)*	LC/MS pos late	53189					0.74	0.75		0.0405	0.1567		1.1761	0.8825		100	88		Lipid	Phospholipid Metabolism	100009222		2030	764.522
	1601			1-stearoyl-2-linoleoyl-GPS (18:0/18:2)	LC/MS pos late	53009			9547091		1.12	1.11		0.0564	0.1733		0.9604	1.0706		100	100		Lipid	Phospholipid Metabolism	100000642		2689	788.544
	1634			1-palmitoyl-2-gamma-linolenoyl-GPC (16:0/18:3n6)*	LC/MS pos late	54812					1.1	1.02		0.8814	0.5462		1.0036	1.0225		100	100		Lipid	Phospholipid Metabolism	100009154		2034	756.554
	1660		Phosphatidylserine (PS)	1-stearoyl-2-arachidonoyl-GPS (18:0/20:4)	LC/MS pos late	52235					1.04	1.03		0.134	0.2273		0.9872	1.0215		100	100		Lipid	Phosphatidylserine (PS)	100001872		2565	812.544
	1661			1-stearoyl-2-oleoyl-GPS (18:0/18:1)	LC/MS pos late	19265			9547087		0.94	0.91		0.2522	0.3005		1.0521	0.9615		100	100		Lipid	Phosphatidylserine (PS)	100000639		3000	790.559
	1667		Lysolipid	1-palmitoyl-GPC (16:0)	LC/MS pos late	33955		HMDB10382	86554		0.76	0.61		0.0704	0.1862		1.921	1.1684		100	100		Lipid	Lysolipid	100001263	17364-16-8	1525	496.34
	1668			2-palmitoyl-GPC (16:0)*	LC/MS neg	35253		HMDB61702	15061532		0.91	0.79		0.2361	0.2926		1.3437	1.0629		100	100		Lipid	Lysolipid	100001562		6215	570.341
	1670			1-palmitoleoyl-GPC (16:1)*	LC/MS pos late	33230		HMDB10383	24779461		0.75	0.56		0.0868	0.1943		1.9123	1.0757		100	100		Lipid	Lysolipid	100001511		1450	494.324
	1671			2-palmitoleoyl-GPC (16:1)*	LC/MS pos late	35819					1.05	0.99		0.9183	0.5551		1.0072	1.0007		100	100		Lipid	Lysolipid	100001561		1425	494.324
	1674			1-stearoyl-GPC (18:0)	LC/MS pos late	33961		HMDB10384	497299		0.72	0.66		0.0127	0.0995		1.5228	1.0069		100	100		Lipid	Lysolipid	100001271	19420-57-6	1606	524.371
	1676			1-oleoyl-GPC (18:1)	LC/MS pos late	48258		HMDB02815	16081932		0.76	0.66		0.0522	0.1699		1.6487	1.0816		100	100		Lipid	Lysolipid	100001272	19420-56-5	1540	522.355
	1679			1-linoleoyl-GPC (18:2)	LC/MS pos late	34419	C04100	HMDB10386	11988421		1.09	0.96		0.8621	0.5459		1.2305	1.183		100	100		Lipid	Lysolipid	100001395		1465	520.34
	1691			1-arachidonoyl-GPC (20:4n6)*	LC/MS neg	34061	C05208	HMDB10395			1.36	1.01		0.7833	0.5186		1.4074	1.4254		75	88		Lipid	Lysolipid	100001551		6074	618.341
	1704			1-palmitoyl-GPE (16:0)	LC/MS pos late	35631		HMDB11503	9547069		0.71	0.62		0.0113	0.0995		1.5132	0.9429		100	100		Lipid	Lysolipid	100001567		1544	454.293
	1707			1-stearoyl-GPE (18:0)	LC/MS pos late	42398		HMDB11130	9547068		0.74	0.69		0.0247	0.1258		1.6837	1.1569		100	100		Lipid	Lysolipid	100001461	69747-55-3	1626	482.324
	1708			2-stearoyl-GPE (18:0)*	LC/MS neg	41220					1.65	0.73		0.5037	0.4208		1.6099	1.172		88	88		Lipid	Lysolipid	100003901		6350	480.31
	1709			1-oleoyl-GPE (18:1)	LC/MS pos late	35628		HMDB11506	9547071		0.71	0.64		0.0172	0.1128		1.6457	1.0584		100	100		Lipid	Lysolipid	100001569	89576-29-4	1554	480.308
	1713			1-linoleoyl-GPE (18:2)*	LC/MS pos late	36600		HMDB11507	52925130		0.81	0.66		0.0955	0.1943		1.8592	1.225		100	100		Lipid	Lysolipid	100001570		1482	478.293
	1717			1-arachidonoyl-GPE (20:4n6)*	LC/MS neg	35186		HMDB11517	42607465		0.87	0.71		0.2323	0.2908		2.0646	1.4614		100	88		Lipid	Lysolipid	100001571		5874	500.278
	1727			1-palmitoyl-GPI (16:0)*	LC/MS neg	35305		HMDB61695			0.98	0.94		0.6056	0.4626		0.9258	0.8743		38	13		Lipid	Lysolipid	100001655		5564	571.289
	1730			1-stearoyl-GPI (18:0)	LC/MS neg	19324		HMDB61696			0.82	0.71		0.1336	0.2273		2.9914	2.1175		100	100		Lipid	Lysolipid	100000656	796963-93-4	5794.3	599.32
	1732			1-oleoyl-GPI (18:1)*	LC/MS neg	36602					0.72	0.68		0.0442	0.1676		1.5337	1.0364		100	100		Lipid	Lysolipid	100001777		5599	597.305
	1734			1-linoleoyl-GPI (18:2)*	LC/MS neg	36594					1.22	0.88		0.6587	0.4796		0.9705	0.8528		100	88		Lipid	Lysolipid	100001778		5494	595.289
	1738			1-arachidonoyl-GPI (20:4)*	LC/MS polar	34214		HMDB61690			1.27	0.93		0.9637	0.5663		1.1725	1.0862		100	100		Lipid	Lysolipid	100001654		1286	619.289
	1740			1-stearoyl-GPS (18:0)*	LC/MS neg	45966			9547101		0.82	0.78		0.1441	0.2339		2.3434	1.8265		100	100		Lipid	Lysolipid	100004327		5800	524.299
	1741			1-oleoyl-GPS (18:1)	LC/MS neg	19260			9547099		0.96	0.87		0.3786	0.3657		0.9332	0.8124		88	63		Lipid	Lysolipid	100000630		5607	522.284
	1751			1-palmitoyl-GPG (16:0)*	LC/MS neg	45970			3300276		1.7	1.34		0.9984	0.5787		1.2647	1.6932		88	100		Lipid	Lysolipid	100005717		5570	483.273
	1772		Plasmalogen	1-(1-enyl-palmitoyl)-2-oleoyl-GPE (P-16:0/18:1)*	LC/MS pos late	52477					1	0.97		0.8551	0.5459		1.0705	1.0367		100	100		Lipid	Plasmalogen	100009005		2600	702.543
	1773			1-(1-enyl-palmitoyl)-2-linoleoyl-GPE (P-16:0/18:2)*	LC/MS pos late	52677					1.17	1.13		0.2558	0.3016		0.9606	1.0881		100	100		Lipid	Plasmalogen	100009069		2351	700.528
	1774			1-(1-enyl-palmitoyl)-2-palmitoyl-GPC (P-16:0/16:0)*	LC/MS pos late	52716			11146967		1.05	1.04		0.4793	0.4084		0.9989	1.0345		100	100		Lipid	Plasmalogen	100009162		2454	718.575
	1775			1-(1-enyl-palmitoyl)-2-palmitoleoyl-GPC (P-16:0/16:1)*	LC/MS pos late	52713					1.15	1.14		0.046	0.1678		0.9593	1.0975		100	100		Lipid	Plasmalogen	100009160		2218	716.559
	1776			1-(1-enyl-palmitoyl)-2-arachidonoyl-GPE (P-16:0/20:4)*	LC/MS pos late	52673					1.08	1.07		0.168	0.2495		0.9759	1.0472		100	100		Lipid	Plasmalogen	100009002		2270	724.528
	1778			1-(1-enyl-palmitoyl)-2-oleoyl-GPC (P-16:0/18:1)*	LC/MS pos late	52478					1	1		0.8581	0.5459		1.0282	1.0279		100	100		Lipid	Plasmalogen	100009007		2443	744.59
	1780			1-(1-enyl-stearoyl)-2-oleoyl-GPE (P-18:0/18:1)	LC/MS pos late	52614					0.96	0.93		0.4283	0.389		1.0388	0.9681		100	100		Lipid	Plasmalogen	100008919	144371-68-6	2950	730.575
	1781			1-(1-enyl-stearoyl)-2-linoleoyl-GPE (P-18:0/18:2)*	LC/MS pos late	52748					1.12	1.09		0.1789	0.2584		1.0028	1.0926		100	100		Lipid	Plasmalogen	100009225		2633	728.559
	1783			1-(1-enyl-palmitoyl)-2-arachidonoyl-GPC (P-16:0/20:4)*	LC/MS pos late	52689					1.26	1.23		0.0266	0.1276		0.8511	1.0446		100	100		Lipid	Plasmalogen	100009014		2154	766.575
	1784			1-(1-enyl-palmitoyl)-2-linoleoyl-GPC (P-16:0/18:2)*	LC/MS pos late	52682					1.07	1.07		0.5029	0.4208		0.9819	1.0496		100	100		Lipid	Plasmalogen	100009009		2226	742.575
	1787			1-(1-enyl-stearoyl)-2-arachidonoyl-GPE (P-18:0/20:4)*	LC/MS pos late	52475		HMDB05779	9547058		1.06	1.06		0.2848	0.3246		0.9512	1.0075		100	100		Lipid	Plasmalogen	100008999		2511	752.559
	1792		Lysoplasmalogen	1-(1-enyl-palmitoyl)-GPC (P-16:0)*	LC/MS pos late	52474			10917802		0.92	0.8		0.3227	0.3409		1.6557	1.3192		100	100		Lipid	Lysoplasmalogen	100002875		1547	480.345
	1793			1-(1-enyl-palmitoyl)-GPE (P-16:0)*	LC/MS pos late	39270					0.77	0.71		0.0158	0.1098		1.4482	1.0248		100	100		Lipid	Lysoplasmalogen	100003000		1558	438.298
	1795			1-(1-enyl-oleoyl)-GPE (P-18:1)*	LC/MS pos late	44621					0.79	0.71		0.054	0.1706		1.4976	1.0605		100	100		Lipid	Lysoplasmalogen	100005372		1566	464.314
	1797			1-(1-enyl-stearoyl)-GPE (P-18:0)*	LC/MS pos late	39271					0.78	0.72		0.0497	0.1678		1.3079	0.9437		100	100		Lipid	Lysoplasmalogen	100003001		1649	466.329
	1798			1-(1-enyl-oleoyl)-2-oleoyl-GPE (P-18:1/18:1)*	LC/MS pos late	54691		HMDB11441			1.02	0.95		0.8773	0.5459		0.9689	0.9217		100	100		Lipid	Lysoplasmalogen	100010839		2534	728.559
	1800		Glycerolipid Metabolism	glycerol 3-phosphate	LC/MS polar	43847	C00093	HMDB00126	754		1.14	1.14		0.0006	0.0714		0.9747	1.1068		100	100		Lipid	Glycerolipid Metabolism	100000258	29849-82-9	3938.7	171.006
	1805			glycerophosphoglycerol	LC/MS polar	48857	C03274		439964		1.07	1.08		0.3388	0.3437		0.9911	1.0666		100	100		Lipid	Glycerolipid Metabolism	100001619		2430	245.043
	1806		Monoacylglycerol	1-myristoylglycerol (14:0)	LC/MS neg	35625	C01885	HMDB11561	79050		1.07	1.02		0.8449	0.5443		1.0944	1.1141		100	100		Lipid	Monoacylglycerol	100001618	75685-84-6	6353.3	227.202
	1807			2-myristoylglycerol (14:0)	LC/MS neg	34383			137938		1.32	1.14		0.3532	0.353		1.112	1.2665		100	100		Lipid	Monoacylglycerol	100001408	27214-38-6	6230	227.202
	1810			1-palmitoylglycerol (16:0)	LC/MS neg	21127		HMDB31074	14900		0.97	0.87		0.4948	0.419		1.1964	1.037		100	100		Lipid	Monoacylglycerol	100000827	542-44-9	6400	255.233
	1811			2-palmitoylglycerol (16:0)	LC/MS neg	33419		HMDB11533	123409		1.08	0.96		0.966	0.5667		1.0394	0.9956		100	100		Lipid	Monoacylglycerol	100001048	23470-00-0	6300	255.233
	1815			1-oleoylglycerol (18:1)	LC/MS neg	21184		HMDB11567	5283468		0.96	0.83		0.4192	0.3871		1.1514	0.9599		100	88		Lipid	Monoacylglycerol	100000924	111-03-5	6500	281.249
	1816			2-oleoylglycerol (18:1)	LC/MS neg	21232			5319879		0.89	0.75		0.2169	0.2775		1.4015	1.0518		100	100		Lipid	Monoacylglycerol	100000943	3443-84-3	6300	281.249
	1817			1-linoleoylglycerol (18:2)	LC/MS neg	27447			5283469		1.16	1.03		0.9917	0.5758		1.1326	1.1646		100	100		Lipid	Monoacylglycerol	100001040	2277-28-3	6477	279.233
	1818			2-linoleoylglycerol (18:2)	LC/MS neg	32506		HMDB11538	5365676		1.29	1.22		0.6067	0.4626		1.0191	1.2439		100	100		Lipid	Monoacylglycerol	100000987	3443-82-1	6250	279.233
	1819			1-linolenoylglycerol (18:3)	LC/MS neg	34393		HMDB11569	53480978		1.14	1.11		0.5947	0.4581		0.6998	0.7773		38	25		Lipid	Monoacylglycerol	100001435		6214	277.217
	1820			1-arachidonylglycerol (20:4)	LC/MS neg	34397	C13857	HMDB11572	5282281		1.01	1.13		0.503	0.4208		1.2378	1.4012		100	100		Lipid	Monoacylglycerol	100001433	35474-99-8	6450	303.233
	1821			2-arachidonoylglycerol (20:4)	LC/MS neg	19266	C13856	HMDB04666	5282280		1.38	1.49		0.9912	0.5758		1.1319	1.6862		100	100		Lipid	Monoacylglycerol	100000584	53847-30-6	6170	303.233
	1829			1-palmitoleoylglycerol (16:1)*	LC/MS neg	52431					1.07	0.87		0.7091	0.4952		1.171	1.0224		100	100		Lipid	Monoacylglycerol	100008952		6094	253.217
	1830			2-palmitoleoylglycerol (16:1)*	LC/MS neg	52432					1.27	1.01		0.7232	0.4976		0.9841	0.9983		100	100		Lipid	Monoacylglycerol	100008953		6016	253.217
	1840		Diacylglycerol	oleoyl-linoleoyl-glycerol (18:1/18:2) [1]	LC/MS pos late	46798					0.93	0.93		0.3265	0.3421		1.0717	0.9919		100	100		Lipid	Diacylglycerol	100002989	106292-55-1	3115	636.556
	1841			oleoyl-linoleoyl-glycerol (18:1/18:2) [2]	LC/MS pos late	46799					0.84	0.82		0.0201	0.122		1.1632	0.9569		100	100		Lipid	Diacylglycerol	100002990	104346-53-4	3223	636.556
	1846			palmitoleoyl-oleoyl-glycerol (16:1/18:1) [2]*	LC/MS pos late	52631					0.89	0.83		0.1751	0.2557		1.1651	0.9669		100	100		Lipid	Diacylglycerol	100009054		3154	610.541
	1847			palmitoyl-linoleoyl-glycerol (16:0/18:2) [1]*	LC/MS pos late	52633			9543695		0.66	0.63		0.0133	0.0995		1.3171	0.8232		100	100		Lipid	Diacylglycerol	100009052		3080	610.541
	1848			palmitoyl-linoleoyl-glycerol (16:0/18:2) [2]*	LC/MS pos late	52634					0.86	0.85		0.0075	0.0995		1.1972	1.0214		100	100		Lipid	Diacylglycerol	100009055		3197	610.541
	1851		Sphingolipid Metabolism	N-palmitoyl-sphinganine (d18:0/16:0)	LC/MS pos late	52604		HMDB11760	5283572		1.08	1.02		0.6096	0.4637		0.9847	1.0058		100	100		Lipid	Sphingolipid Metabolism	100009028	5966-29-0	3090	540.535
	1852			sphinganine	LC/MS pos late	17769	C00836	HMDB00269	3126		0.85	0.82		0.0949	0.1943		1.1702	0.9639		100	100		Lipid	Sphingolipid Metabolism	313	3102-56-5	1413	302.305
	1855			palmitoyl sphingomyelin (d18:1/16:0)	LC/MS pos late	37506			9939941		0.94	0.93		0.1493	0.2367		1.0616	0.9867		100	100		Lipid	Sphingolipid Metabolism	100002107	6254-89-3	2168	703.575
	1856			stearoyl sphingomyelin (d18:1/18:0)	LC/MS pos late	19503	C00550	HMDB01348	6453725		1.06	1.05		0.2566	0.3016		0.9978	1.0475		100	100		Lipid	Sphingolipid Metabolism	1538	85187-10-6;85187-10-6	2400	731.606
	1857			sphingomyelin (d18:1/18:1, d18:2/18:0)	LC/MS pos late	37529			6443882		0.98	0.96		0.5793	0.4571		0.9851	0.9502		100	100		Lipid	Sphingolipid Metabolism	100002106	108392-10-5	2167	729.591
	1861			sphingosine	LC/MS pos late	17747	C00319	HMDB00252	5353955		1.12	1.1		0.3341	0.3433		0.9464	1.0447		100	100		Lipid	Sphingolipid Metabolism	297	123-78-4	1393	300.29
	1869			N-palmitoyl-sphingosine (d18:1/16:0)	LC/MS pos late	44877		HMDB04949	5283564		1	0.99		0.8373	0.5415		1.016	1.0054		100	100		Lipid	Sphingolipid Metabolism	1518	24696-26-2	2893	538.519
	1871			sphingomyelin (d18:1/14:0, d16:1/16:0)*	LC/MS pos late	42463			11433862		0.84	0.83		0.012	0.0995		1.1007	0.9097		100	100		Lipid	Sphingolipid Metabolism	100004328		1998	675.544
	1872			sphingomyelin (d18:2/14:0, d18:1/14:1)*	LC/MS pos late	47154					0.82	0.79		0.0516	0.1699		1.1039	0.868		100	100		Lipid	Sphingolipid Metabolism	100005985		1860	673.528
	1873			sphingomyelin (d18:1/24:1, d18:2/24:0)*	LC/MS pos late	47153					0.9	0.89		0.0572	0.1733		1.0714	0.9548		100	100		Lipid	Sphingolipid Metabolism	100005986	94359-13-4	3033	813.684
	1874			sphingomyelin (d18:2/16:0, d18:1/16:1)*	LC/MS pos late	42459					0.88	0.87		0.0566	0.1733		1.0595	0.9184		100	100		Lipid	Sphingolipid Metabolism	100004329		2002	701.559
	1875			sphingomyelin (d18:1/20:1, d18:2/20:0)*	LC/MS pos late	48491					0.88	0.88		0.147	0.2343		1.0445	0.9153		100	100		Lipid	Sphingolipid Metabolism	100006292	222403-67-0	2383	757.622
	1876			behenoyl sphingomyelin (d18:1/22:0)*	LC/MS pos late	48492					0.86	0.84		0.0238	0.1244		1.0916	0.922		100	100		Lipid	Sphingolipid Metabolism	100006294		3083	787.669
	1877			sphingomyelin (d18:1/22:1, d18:2/22:0, d16:1/24:1)*	LC/MS pos late	48493					0.84	0.8		0.0878	0.1943		1.1616	0.9275		100	100		Lipid	Sphingolipid Metabolism	100006295		2666	785.653
	1878			sphingomyelin (d18:1/20:0, d16:1/22:0)*	LC/MS pos late	48490					0.89	0.89		0.0848	0.1943		1.0587	0.9425		100	100		Lipid	Sphingolipid Metabolism	100006290		2685	759.638
	1879			palmitoyl dihydrosphingomyelin (d18:0/16:0)*	LC/MS pos late	52434			9939965		1.01	0.99		0.9717	0.5681		1.0217	1.0125		100	100		Lipid	Sphingolipid Metabolism	100008954		2290	705.591
	1880			sphingomyelin (d18:1/15:0, d16:1/17:0)*	LC/MS pos late	52433					0.75	0.74		0.0056	0.0955		1.136	0.8433		100	100		Lipid	Sphingolipid Metabolism	100006314	121999-58-4	2082	689.559
	1881			sphingomyelin (d18:1/21:0, d17:1/22:0, d16:1/23:0)*	LC/MS pos late	52495					0.8	0.78		0.0443	0.1676		1.1988	0.9361		100	100		Lipid	Sphingolipid Metabolism	100009025		2793	773.653
	1882			sphingomyelin (d18:2/23:0, d18:1/23:1, d17:1/24:1)*	LC/MS pos late	52435					0.78	0.77		0.0088	0.0995		1.1283	0.8638		100	100		Lipid	Sphingolipid Metabolism	100008956		2845	799.669
	1883			sphingomyelin (d18:2/24:1, d18:1/24:2)*	LC/MS pos late	52437					0.93	0.92		0.1775	0.2574		1.0152	0.9321		100	100		Lipid	Sphingolipid Metabolism	100008957		2635	811.669
	1884			tricosanoyl sphingomyelin (d18:1/23:0)*	LC/MS pos late	52436					0.83	0.8		0.0286	0.1338		1.1667	0.9376		100	100		Lipid	Sphingolipid Metabolism	100008955		3330	801.684
	1885			sphingomyelin (d18:1/17:0, d17:1/18:0, d19:1/16:0)	LC/MS pos late	52615					0.82	0.81		0.0114	0.0995		1.0424	0.8417		100	100		Lipid	Sphingolipid Metabolism	100008920	121999-64-2	2312	717.591
	1888			glycosyl-N-stearoyl-sphingosine	LC/MS pos late	52234					0.82	0.72		0.122	0.2143		1.371	0.9843		100	100		Lipid	Sphingolipid Metabolism	100001882		3053	728.604
	1889			glycosyl-N-palmitoyl-sphingosine	LC/MS pos late	53013					0.81	0.78		0.0461	0.1678		1.2517	0.9773		100	100		Lipid	Sphingolipid Metabolism	100009272		2623	700.572
	1890			lactosyl-N-palmitoyl-sphingosine	LC/MS pos late	53010					0.84	0.81		0.0527	0.1699		1.2063	0.9819		100	100		Lipid	Sphingolipid Metabolism	100009030	4201-62-1	2527	862.625
	1893		Mevalonate Metabolism	3-hydroxy-3-methylglutarate	LC/MS polar	531	C03761	HMDB00355	1662		1.16	1.09		0.484	0.4113		1.008	1.0996		100	100		Lipid	Mevalonate Metabolism	112	503-49-1	2700	161.046
	1906		Sterol	cholesterol	LC/MS pos late	63	C00187	HMDB00067	11025495		0.89	0.87		0.0482	0.1678		1.1355	0.987		100	100		Lipid	Sterol	266	57-88-5	2707	369.352
	1916			7-alpha-hydroxy-3-oxo-4-cholestenoate (7-Hoca)	LC/MS neg	36776	C17337	HMDB12458	3081085		0.68	0.45		0.0892	0.1943		1.8495	0.8401		100	100		Lipid	Sterol	100001609	115538-85-7	5288.1	429.301
	1948			7-hydroxycholesterol (alpha or beta)	LC/MS pos late	47890					1.17	1.1		0.2871	0.3258		2.2278	2.4469		100	88		Lipid	Sterol	100005999		1930	367.336
	2076		Primary Bile Acid Metabolism	chenodeoxycholate	LC/MS neg	1563	C02528	HMDB00518	10133		0.78	0.47		0.1505	0.2375		2.2029	1.0404		100	100		Lipid	Primary Bile Acid Metabolism	1123	474-24-9;474-25-9	5264	391.285
	2077			glycochenodeoxycholate	LC/MS neg	32346	C05466	HMDB00637	12544		1.24	1.21		0.416	0.3871		1.0473	1.2674		100	100		Lipid	Primary Bile Acid Metabolism	1628	16564-43-5	5236.1	448.307
	2078			taurochenodeoxycholate	LC/MS neg	18494	C05465	HMDB00951	387316		1.28	0.86		0.9259	0.5555		1.1014	0.9448		50	75		Lipid	Primary Bile Acid Metabolism	1629	6009-98-9	5250	498.289
	2090		Secondary Bile Acid Metabolism	deoxycholate	LC/MS neg	1114	C04483	HMDB00626	222528		1.07	1.07		0.3506	0.3516		0.7813	0.836		13	13		Lipid	Secondary Bile Acid Metabolism	302	83-44-3	5294	391.285
	2113			hyodeoxycholate	LC/MS neg	27531	C15517	HMDB00733	5283820		1.31	0.62		0.452	0.3976		1.9024	1.179		100	100		Lipid	Secondary Bile Acid Metabolism	100000777	83-49-8	5097	391.285
	2114			taurohyodeoxycholic acid	LC/MS neg	43588			119046		2.6	1.12		0.7024	0.4926		0.6356	0.7148		50	75		Lipid	Secondary Bile Acid Metabolism	100003869	38411-85-7	5073	498.289
	2686	Nucleotide	Purine Metabolism, (Hypo)Xanthine/Inosine containing	inosine 5'-monophosphate (IMP)	LC/MS neg	2133	C00130	HMDB00175	8582		1.15	1.1		0.3911	0.3702		0.9714	1.0717		100	100		Nucleotide	Purine Metabolism, (Hypo)Xanthine/Inosine containing	362	4691-65-0	650	347.04
	2687			inosine	LC/MS neg	1123	C00294	HMDB00195	6021		0.93	0.92		0.1205	0.2132		1.0667	0.9861		100	100		Nucleotide	Purine Metabolism, (Hypo)Xanthine/Inosine containing	361	58-63-9	1602.1	267.073
	2688			hypoxanthine	LC/MS neg	3127	C00262	HMDB00157	790		0.89	0.82		0.2769	0.3177		1.0948	0.8989		100	100		Nucleotide	Purine Metabolism, (Hypo)Xanthine/Inosine containing	171	68-94-0	1291.2	135.031
	2689			xanthine	LC/MS polar	3147	C00385	HMDB00292	1188		1.22	1.22		0.1295	0.223		0.9364	1.1387		100	100		Nucleotide	Purine Metabolism, (Hypo)Xanthine/Inosine containing	1004	69-89-6	2023	151.026
	2690			xanthosine 5'-monophosphate (xmp)	LC/MS neg	12024	C00655	HMDB01554	73323		1.1	1.08		0.4423	0.3943		1.0176	1.1006		100	100		Nucleotide	Purine Metabolism, (Hypo)Xanthine/Inosine containing	1251	25899-70-1	580	363.035
	2693			N1-methylinosine	LC/MS pos early	48351		HMDB02721	65095		0.92	0.86		0.2818	0.3223		1.0936	0.9418		100	100		Nucleotide	Purine Metabolism, (Hypo)Xanthine/Inosine containing	100001409	20245-33-4	1430	283.104
	2694			2'-deoxyinosine	LC/MS neg	15076	C05512	HMDB00071	65058		1.04	1.02		0.9487	0.5613		1.0173	1.0352		100	100		Nucleotide	Purine Metabolism, (Hypo)Xanthine/Inosine containing	100000135	890-38-0	1688	251.079
	2697			allantoin	LC/MS polar	1107	C02350	HMDB00462	204		1.11	1.07		0.5954	0.4581		0.9858	1.0569		100	100		Nucleotide	Purine Metabolism, (Hypo)Xanthine/Inosine containing	1002	97-59-6	1672	157.037
	2701		Purine Metabolism, Adenine containing	adenosine 5'-diphosphate (ADP)	LC/MS polar	3108	C00008	HMDB01341	6022		0.99	0.96		0.5954	0.4581		1.2222	1.1688		100	100		Nucleotide	Purine Metabolism, Adenine containing	208	20398-34-9	4393	426.022
	2702			adenosine 5'-monophosphate (AMP)	LC/MS pos early	32342	C00020	HMDB00045	6083		1.02	0.99		0.9904	0.5758		1.0061	0.9971		100	100		Nucleotide	Purine Metabolism, Adenine containing	209	149022-20-8	1013	348.07
	2703			adenosine 3'-monophosphate (3'-AMP)	LC/MS pos early	35142	C01367	HMDB03540	41211		0.72	0.61		0.0855	0.1943		0.7589	0.4628		63	63		Nucleotide	Purine Metabolism, Adenine containing	100001449	84-21-9	1097	348.07
	2704			adenosine 2'-monophosphate (2'-AMP)	LC/MS pos early	36815	C00946	HMDB11617	94136		0.62	0.6		0.0071	0.0995		1.1699	0.7031		100	100		Nucleotide	Purine Metabolism, Adenine containing	100001694	130-49-4	1150	348.07
	2705			adenosine 3',5'-cyclic monophosphate (cAMP)	LC/MS neg	2831	C00575	HMDB00058	6076		1.26	1.2		0.0713	0.1862		0.9854	1.1824		63	88		Nucleotide	Purine Metabolism, Adenine containing	207	60-92-4	1952.2	328.045
	2707			adenosine 3',5'-diphosphate	LC/MS neg	15691	C00054	HMDB00061	159296		0.69	0.53		0.0382	0.1515		1.3021	0.6943		88	88		Nucleotide	Purine Metabolism, Adenine containing	1214	75431-54-8	575	426.022
	2709			adenosine	LC/MS neg	555	C00212	HMDB00050	60961		0.64	0.61		0.0045	0.0905		1.1931	0.7333		100	100		Nucleotide	Purine Metabolism, Adenine containing	798	58-61-7	2075.4	134.047
	2710			adenine	LC/MS pos early	554	C00147	HMDB00034	190		0.95	0.88		0.4436	0.3943		1.1184	0.9883		100	100		Nucleotide	Purine Metabolism, Adenine containing	880	73-24-5	2221	136.062
	2715			N1-methyladenosine	LC/MS pos early	15650	C02494	HMDB03331	27476		1.26	1.12		0.3136	0.335		0.9416	1.0544		100	100		Nucleotide	Purine Metabolism, Adenine containing	1242	15763-06-1	2120	282.12
	2737		Purine Metabolism, Guanine containing	guanosine 5'- monophosphate (5'-GMP)	LC/MS pos early	2849	C00144	HMDB01397	6804		0.85	0.83		0.117	0.2087		1.0703	0.8933		100	100		Nucleotide	Purine Metabolism, Guanine containing	347	5550-12-09	800	364.065
	2742			guanosine	LC/MS neg	1573	C00387	HMDB00133	6802		0.74	0.73		0.0056	0.0955		1.0958	0.7968		100	100		Nucleotide	Purine Metabolism, Guanine containing	1099	118-00-3	1662	282.084
	2743			guanine	LC/MS pos early	32352	C00242	HMDB00132	764		0.95	0.92		0.414	0.3866		1.0456	0.9607		100	100		Nucleotide	Purine Metabolism, Guanine containing	172	73-40-5	2032	152.057
	2745			7-methylguanine	LC/MS pos early	35114	C02242	HMDB00897	11361		0.86	0.85		0.0025	0.0825		1.1215	0.9552		100	100		Nucleotide	Purine Metabolism, Guanine containing	100001456	578-76-7	2175	166.072
	2751			N2,N2-dimethylguanosine	LC/MS pos early	35137		HMDB04824	92919		1.02	0.91		0.6787	0.4841		1.0021	0.9092		88	88		Nucleotide	Purine Metabolism, Guanine containing	100001412	2140-67-2	2210	312.13
	2763		Pyrimidine Metabolism, Orotate containing	orotate	LC/MS polar	1505	C00295	HMDB00226	967		1	0.88		0.4978	0.4199		1.103	0.9706		100	88		Nucleotide	Pyrimidine Metabolism, Orotate containing	445	50887-69-9	1638.1	155.01
	2765			orotidine	LC/MS polar	35172	C01103	HMDB00788	92751		0.58	0.56		0.0072	0.0995		1.2135	0.6833		100	88		Nucleotide	Pyrimidine Metabolism, Orotate containing	100001416	314-50-1	2250	287.052
	2768		Pyrimidine Metabolism, Uracil containing	uridine 5'-triphosphate (UTP)	LC/MS neg	33448	C00075	HMDB00285	6133		3.09	2		0.0892	0.1943		0.5656	1.1312		38	88		Nucleotide	Pyrimidine Metabolism, Uracil containing	871	19817-92-6	572	482.961
	2769			uridine 5'-diphosphate (UDP)	LC/MS neg	5345	C00015	HMDB00295	6031		1.86	1.58		0.2547	0.3014		1.0189	1.6131		100	100		Nucleotide	Pyrimidine Metabolism, Uracil containing	870	21931-53-3	599.5	402.995
	2770			uridine 5'-monophosphate (UMP)	LC/MS polar	2856	C00105	HMDB00288	6030		1	0.98		0.8611	0.5459		1.0264	1.0079		100	100		Nucleotide	Pyrimidine Metabolism, Uracil containing	869	3387-36-8	4150	323.029
	2775			uridine	LC/MS neg	606	C00299	HMDB00296	6029		0.88	0.86		0.1453	0.2343		1.0719	0.92		100	100		Nucleotide	Pyrimidine Metabolism, Uracil containing	535	58-96-8	1457.6	243.062
	2776			uracil	LC/MS polar	605	C00106	HMDB00300	1174		1.15	1		0.7754	0.5182		1.0552	1.0539		100	100		Nucleotide	Pyrimidine Metabolism, Uracil containing	825	66-22-8	1089.7	111.02
	2777			pseudouridine	LC/MS neg	33442	C02067	HMDB00767	15047		0.98	0.91		0.5219	0.4286		1.0624	0.963		100	100		Nucleotide	Pyrimidine Metabolism, Uracil containing	821	1445-07-4	1100	243.062
	2789			2'-deoxyuridine	LC/MS polar	1412	C00526	HMDB00012	13712		1.6	1.34		0.142	0.2323		1.0771	1.4481		100	100		Nucleotide	Pyrimidine Metabolism, Uracil containing	536	951-78-0	1100	273.073
	2791			3-ureidopropionate	LC/MS pos early	3155	C02642	HMDB00026	111		0.82	0.74		0.0898	0.1943		1.3217	0.9773		100	100		Nucleotide	Pyrimidine Metabolism, Uracil containing	1053	462-88-4	875	133.061
	2792			beta-alanine	LC/MS pos early	55	C00099	HMDB00056	239		1.19	1.07		0.9328	0.5587		1.1823	1.2643		100	100		Nucleotide	Pyrimidine Metabolism, Uracil containing	244	56-41-7;107-95-9	1939	90.055
	2798		Pyrimidine Metabolism, Cytidine containing	cytidine 5'-monophosphate (5'-CMP)	LC/MS pos early	2372	C00055	HMDB00095	6131		1.14	1.12		0.1966	0.2657		0.9587	1.073		100	100		Nucleotide	Pyrimidine Metabolism, Cytidine containing	282	63-37-6	835	324.059
	2801			cytidine	LC/MS pos early	514	C00475	HMDB00089	6175		1	0.97		0.6687	0.4817		1.0017	0.9761		100	100		Nucleotide	Pyrimidine Metabolism, Cytidine containing	827	65-46-3	2124	244.093
	2803			3-methylcytidine	LC/MS pos early	35132			159649		1.11	1.06		0.74	0.5024		0.9552	1.017		75	50		Nucleotide	Pyrimidine Metabolism, Cytidine containing	100001466	21028-20-6	2176	258.108
	2804			5-methylcytidine	LC/MS pos early	22119		HMDB00982	92918		1.12	1.12		0.1684	0.2495		0.8536	0.9523		63	63		Nucleotide	Pyrimidine Metabolism, Cytidine containing	100000763	2140-61-6	2227	258.108
	2811			2'-deoxycytidine	LC/MS pos early	15949	C00881	HMDB00014	13711		1.01	1		0.8114	0.5308		1.0242	1.0262		100	100		Nucleotide	Pyrimidine Metabolism, Cytidine containing	100000125	951-77-9	2193	228.098
	2812			5-methyl-2'-deoxycytidine	LC/MS pos early	38159	C03592	HMDB02224	440055		1.26	1.17		0.2967	0.3276		0.9165	1.0742		100	100		Nucleotide	Pyrimidine Metabolism, Cytidine containing	100002300	838-07-3	2303	242.114
	2818		Pyrimidine Metabolism, Thymine containing	thymidine	LC/MS neg	2183	C00214	HMDB00273	5789		1.44	1.35		0.2318	0.2908		1.0068	1.3638		100	100		Nucleotide	Pyrimidine Metabolism, Thymine containing	872	50-89-5	1963.7	241.083
	2822			3-aminoisobutyrate	LC/MS pos early	1566	C05145	HMDB03911	64956		0.76	0.63		0.0528	0.1699		1.1746	0.7436		75	75		Nucleotide	Pyrimidine Metabolism, Thymine containing	1114	10569-72-9;214139-20-5	2215	104.071
	2823		Purine and Pyrimidine Metabolism	methylphosphate	LC/MS pos early	37070		HMDB61711	13130		1.21	1.2		0.0214	0.122		0.9554	1.149		100	100		Nucleotide	Purine and Pyrimidine Metabolism	100001805	7023-27-0	544	113
	2826	Cofactors and Vitamins	Nicotinate and Nicotinamide Metabolism	nicotinate	LC/MS neg	1504	C00253	HMDB01488	938		1.18	1.14		0.1065	0.2005		0.9243	1.0563		100	100		Cofactors and Vitamins	Nicotinate and Nicotinamide Metabolism	567	59-67-6	1180	122.025
	2829			nicotinamide	LC/MS pos early	594	C00153	HMDB01406	936		1.01	1		0.9069	0.5525		0.9572	0.9526		100	100		Cofactors and Vitamins	Nicotinate and Nicotinamide Metabolism	432	98-92-0	1942	123.055
	2831			nicotinamide ribonucleotide (NMN)	LC/MS pos early	22152	C00455	HMDB00229	14180		1.78	1.49		0.0358	0.1471		0.7633	1.1353		88	100		Cofactors and Vitamins	Nicotinate and Nicotinamide Metabolism	1312	1094-61-7	766	335.064
	2832			nicotinamide riboside	LC/MS pos early	33013	C03150	HMDB00855	439924		1.26	1.15		0.3492	0.3516		0.8678	0.9941		63	88		Cofactors and Vitamins	Nicotinate and Nicotinamide Metabolism	100001310	1341-23-7	2040	255.098
	2833			nicotinamide adenine dinucleotide (NAD+)	LC/MS pos early	5278	C00003	HMDB00902	5893		4.54	2.13		0.0121	0.0995		1.3368	2.8507		100	100		Cofactors and Vitamins	Nicotinate and Nicotinamide Metabolism	1310	53-84-9	875	332.562
	2846			trigonelline (N'-methylnicotinate)	LC/MS pos early	32401	C01004	HMDB00875	5570		1.61	0.48		0.2501	0.3005		3.0356	1.4508		100	100		Cofactors and Vitamins	Nicotinate and Nicotinamide Metabolism	100001092	535-83-1	1388	138.055
	2848			N1-Methyl-2-pyridone-5-carboxamide	LC/MS neg	40469	C05842	HMDB04193	69698		3.29	1.47		0.3638	0.3573		0.7297	1.0736		75	75		Cofactors and Vitamins	Nicotinate and Nicotinamide Metabolism	100001468	701-44-0	1668	151.051
	2849			adenosine 5'-diphosphoribose (ADP-ribose)	LC/MS neg	558	C00301	HMDB01178	192		1.31	1.25		0.2681	0.3114		0.875	1.091		100	100		Cofactors and Vitamins	Nicotinate and Nicotinamide Metabolism	215	68414-18-6	920	558.064
	2852		Riboflavin Metabolism	flavin adenine dinucleotide (FAD)	LC/MS neg	2134	C00016	HMDB01248	643975		0.87	0.85		0.0849	0.1943		1.0816	0.9193		100	100		Cofactors and Vitamins	Riboflavin Metabolism	327	146-14-5;84366-81-4	2425	784.15
	2854		Pantothenate and CoA Metabolism	pantothenate	LC/MS neg	1508	C00864	HMDB00210	6613		1	0.99		0.8351	0.5415		0.9311	0.9193		100	100		Cofactors and Vitamins	Pantothenate and CoA Metabolism	1024	137-08-6	1498.7	218.103
	2856			phosphopantetheine	LC/MS neg	15504	C01134	HMDB01416	987		0.79	0.75		0.0493	0.1678		1.1671	0.8787		100	100		Cofactors and Vitamins	Pantothenate and CoA Metabolism	100000328	NA	1596.9	357.089
	2857			3'-dephosphocoenzyme A	LC/MS neg	18289	C00882	HMDB01373	444485		1.04	1.01		0.7187	0.4976		1.023	1.0294		100	100		Cofactors and Vitamins	Pantothenate and CoA Metabolism	100000138	3633-59-8	2013	686.142
	2859			coenzyme A	LC/MS neg	46322	C00010	HMDB01423	317		1.11	1.06		0.4112	0.3861		1.0003	1.0616		100	100		Cofactors and Vitamins	Pantothenate and CoA Metabolism	270	85-61-0;18439-24-2	1448	382.55
	2864		Ascorbate and Aldarate Metabolism	dehydroascorbate	LC/MS neg	34302	C05422	HMDB01264	835		0.93	0.9		0.3076	0.3349		1.0145	0.9084		100	100		Cofactors and Vitamins	Ascorbate and Aldarate Metabolism	301	490-83-5	739.6	173.009
	2865			threonate	LC/MS polar	27738	C01620	HMDB00943	151152		0.96	0.94		0.4286	0.389		1.0335	0.9738		100	100		Cofactors and Vitamins	Ascorbate and Aldarate Metabolism	100001022	70753-61-6	2384	135.03
	2868			gulonic acid*	LC/MS polar	46957		HMDB03290	9794176		0.91	0.86		0.2157	0.2775		1.1111	0.96		100	100		Cofactors and Vitamins	Ascorbate and Aldarate Metabolism	100001586	20246-53-1	2750	195.051
	2869		Tocopherol Metabolism	alpha-tocopherol	LC/MS pos late	1561	C02477	HMDB01893	14985		1.92	1.21		0.1953	0.2652		0.7481	0.9051		75	88		Cofactors and Vitamins	Tocopherol Metabolism	1105	59-02-9;10191-41-0	2522	430.378
	2905		Hemoglobin and Porphyrin Metabolism	heme	LC/MS pos late	41754	C00032	HMDB03178	26945		1.23	0.65		0.7233	0.4976		0.9776	0.6395		75	75		Cofactors and Vitamins	Hemoglobin and Porphyrin Metabolism	100001386	14875-96-8	1124	616.176
	2919		Thiamine Metabolism	thiamin diphosphate	LC/MS pos early	35670	C00068	HMDB01372	1132		1.02	0.96		0.6816	0.4841		0.9812	0.9423		100	100		Cofactors and Vitamins	Thiamine Metabolism	522	154-87-0	911	425.044
	2931		Vitamin B6 Metabolism	pyridoxamine phosphate	LC/MS pos early	3138	C00647	HMDB01555	1053		0.87	0.88		0.0602	0.1784		1.0071	0.8873		100	100		Cofactors and Vitamins	Vitamin B6 Metabolism	493	529-96-4	1932	249.063
	2932			pyridoxal phosphate	LC/MS pos early	5331	C00018	HMDB01491	1051		0.96	0.94		0.4697	0.4033		0.947	0.8921		75	75		Cofactors and Vitamins	Vitamin B6 Metabolism	492	41468-25-1	1367	248.032
	2936	Xenobiotics	Benzoate Metabolism	hippurate	LC/MS neg	15753	C01586	HMDB00714	464		0.97	0.7		0.2909	0.3258		1.2686	0.8879		100	100		Xenobiotics	Benzoate Metabolism	100000014	495-69-2	2106.9	178.051
	2948			benzoate	LC/MS neg	15778	C00180	HMDB01870	243		1.31	0.89		0.5863	0.4581		1.3094	1.1654		100	100		Xenobiotics	Benzoate Metabolism	100000008	65-85-0	1750	121.029
	3144		Food Component/Plant	gluconate	LC/MS polar	587	C00257	HMDB00625	10690		1.46	1.45		0.0009	0.0714		0.8216	1.1941		100	100		Xenobiotics	Food Component/Plant	338	527-07-1	2922	195.051
	3211			ergothioneine	LC/MS pos early	37459	C05570	HMDB03045	3032311		1.1	1.07		0.2447	0.2964		0.938	1.002		100	100		Xenobiotics	Food Component/Plant	100002154	58511-63-0	850	230.096
	3235			homostachydrine*	LC/MS pos early	33009	C08283	HMDB33433	441447		0.75	0.52		0.0716	0.1862		2.0235	1.054		100	100		Xenobiotics	Food Component/Plant	100001550	1195-94-4	1750	158.118
	3239			indolin-2-one	LC/MS pos early	43374	C12312		321710		0.94	0.71		0.3808	0.3657		1.0955	0.7792		63	63		Xenobiotics	Food Component/Plant	100004318	59-48-3	2575	134.06
	3267			N-glycolylneuraminate	LC/MS polar	37123	C03410	HMDB00833	123802		1.34	1.33		0.0072	0.0995		0.8407	1.1194		88	100		Xenobiotics	Food Component/Plant	100001491	1113-83-3	3327.5	324.094
	3297			quinate	LC/MS polar	18335	C00296	HMDB03072	6508		1.89	0.81		0.7552	0.5087		1.0361	0.8436		38	63		Xenobiotics	Food Component/Plant	100000442	77-95-2	2432.9	191.056
	3320			stachydrine	LC/MS pos early	34384	C10172	HMDB04827	115244		1.98	0.92		0.4088	0.3849		1.6968	1.5554		100	100		Xenobiotics	Food Component/Plant	100001296	4136-37-2	1440	144.102
	3342			methyl glucopyranoside (alpha + beta)	LC/MS pos early	46144					0.86	0.82		0.0655	0.1829		0.975	0.8022		50	50		Xenobiotics	Food Component/Plant	100005864		832	212.113
	3881		Chemical	succinimide	LC/MS polar	41888	C07273		11439		1.33	1.16		0.1406	0.2323		0.9299	1.0806		100	100		Xenobiotics	Chemical	100003696	123-56-8	2155	116.035
	3884			trizma acetate	LC/MS pos early	20710	C07182		6503		10.16	11.81		0.2174	0.2775		0.6758	7.9813		50	63		Xenobiotics	Chemical	100000856	6850-28-8	1884	122.081
		Unnamed biochemicals		X - 09789	LC/MS neg	46355					1.51	1.46		0.3897	0.37		0.744	1.0899		38	25		---	---	---	---	2580.5	153.02
				X - 11381	LC/MS pos early	32698					0.94	0.92		0.1851	0.2596		1.1097	1.0207		100	100		---	---	---	---	2331	186.112
				X - 11429	LC/MS neg	46597					1.03	0.94		0.7242	0.4976		1.1586	1.0907		100	100		---	---	---	---	1151	245.077
				X - 11538	LC/MS neg	46604					0.86	0.69		0.166	0.2495		1.2235	0.8448		100	100		---	---	---	---	4873	311.223
				X - 11540	LC/MS pos late	32857					2.79	0.83		0.9421	0.5597		0.9214	0.7636		100	100		---	---	---	---	1200	342.263
				X - 11787	LC/MS pos early	33132					1.04	1.07		0.9209	0.5555		1.0088	1.0774		100	100		---	---	---	---	2319	148.097
				X - 12015	LC/MS neg	47390					0.98	0.91		0.5351	0.4363		1.073	0.9792		100	100		---	---	---	---	1296	216.088
				X - 12100	LC/MS pos early	47687					1.01	0.97		0.7937	0.5212		0.946	0.9173		75	63		---	---	---	---	2650	221.092
				X - 12101	LC/MS pos early	47642					0.84	0.79		0.0966	0.1943		1.1695	0.9253		100	100		---	---	---	---	2700	164.074
				X - 12127	LC/MS pos early	47702					1.55	0.76		0.94	0.5597		1.6183	1.2264		100	88		---	---	---	---	2160	226.082
				X - 12442	LC/MS neg	46618					0.86	0.76		0.1681	0.2495		1.1967	0.9146		100	100		---	---	---	---	5315	223.171
				X - 12450	LC/MS neg	46619					0.74	0.63		0.0597	0.1784		1.5286	0.9645		100	100		---	---	---	---	5408	251.202
				X - 12524	LC/MS neg	46621					1.07	1.04		0.9129	0.5536		1.0078	1.0531		100	100		---	---	---	---	5780	205.16
				X - 12681	LC/MS pos early	47715					0.95	0.85		0.4267	0.389		1.1045	0.9405		100	100		---	---	---	---	2200	176.103
				X - 12688	LC/MS pos early	47718					0.99	0.99		0.67	0.4817		1.0298	1.0153		100	100		---	---	---	---	2300	203.139
				X - 12748	LC/MS neg	46894					0.79	0.77		0.0134	0.0995		1.1653	0.8928		100	100		---	---	---	---	539	320.062
				X - 12798	LC/MS pos early	46624					0.8	0.77		0.0107	0.0995		1.1593	0.8982		100	100		---	---	---	---	2011	240.102
				X - 13007	LC/MS neg	47203					1.01	0.75		0.4126	0.3863		1.3934	1.0385		100	100		---	---	---	---	4597	329.234
				X - 13435	LC/MS pos late	46733					0.95	0.59		0.1805	0.2585		1.1498	0.6775		100	75		---	---	---	---	1095	314.232
				X - 13737	LC/MS pos early	47441					1.38	0.99		0.8651	0.5459		0.8789	0.8692		75	75		---	---	---	---	2332	129.102
				X - 13835	LC/MS neg	46646					1.47	0.87		0.5724	0.4557		0.863	0.7502		75	75		---	---	---	---	1017	169.062
				X - 14056	LC/MS pos early	46632					2.44	1.43		0.3262	0.3421		0.8925	1.2792		100	100		---	---	---	---	810	192.033
				X - 14264	LC/MS neg	47255					1.55	0.72		0.5139	0.4251		0.843	0.605		63	63		---	---	---	---	2091	258.182
				X - 14384	LC/MS neg	47231					1.06	0.95		0.6803	0.4841		0.8914	0.8464		75	75		---	---	---	---	2711	265.12
				X - 14838	LC/MS pos early	47787					0.81	0.25		0.1237	0.2152		3.333	0.829		100	88		---	---	---	---	2000	141.066
				X - 14900	LC/MS neg	47254					1.01	0.91		0.5856	0.4581		0.9758	0.8833		50	38		---	---	---	---	2140	258.182
				X - 14904	LC/MS neg	47204					0.85	0.62		0.139	0.2322		1.6902	1.0436		100	100		---	---	---	---	4543	329.234
				X - 15161	LC/MS pos early	47620					2.33	0.71		0.6063	0.4626		1.7396	1.2416		75	88		---	---	---	---	1809	206.048
				X - 15461	LC/MS pos early	46283					0.85	0.83		0.0093	0.0995		1.1268	0.9367		100	100		---	---	---	---	1624	160.097
				X - 15469	LC/MS pos late	46640					0.92	0.78		0.3037	0.3329		1.226	0.9599		100	100		---	---	---	---	785	304.212
				X - 15497	LC/MS neg	46473					1.52	1.17		0.3096	0.335		0.9407	1.1001		100	88		---	---	---	---	2843	236.093
				X - 15666	LC/MS pos early	47800					1.02	0.96		0.7264	0.4981		0.9965	0.9595		75	63		---	---	---	---	2755	221.092
				X - 16071	LC/MS neg	46738					0.82	0.71		0.1122	0.2057		1.616	1.1402		100	100		---	---	---	---	3692	144.046
				X - 16964	LC/MS neg	46685					1.9	1.16		0.2904	0.3258		0.8057	0.9347		88	88		---	---	---	---	3034	174.059
				X - 17010	LC/MS neg	47993					0.95	0.68		0.3354	0.3433		2.9613	2.0246		100	100		---	---	---	---	3178	189.114
				X - 17269	LC/MS neg	46704					0.89	0.84		0.1916	0.2633		0.7145	0.6022		38	38		---	---	---	---	4538	155.108
				X - 17299	LC/MS pos early	40097					0.94	0.91		0.3888	0.37		1.0403	0.9489		100	100		---	---	---	---	2344	229.154
				X - 18059	LC/MS neg	48039					0.81	0.63		0.1237	0.2152		1.4327	0.8985		88	63		---	---	---	---	2825	175.098
				X - 18165	LC/MS neg	47337					1.06	0.89		0.6367	0.475		0.8629	0.7649		63	63		---	---	---	---	1795	281.114
				X - 18889	LC/MS neg	47347					1.8	0.95		0.6357	0.475		1.3254	1.2595		88	100		---	---	---	---	2633	202.109
				X - 21353	LC/MS neg	46398					1.05	0.84		0.6543	0.4796		1.0895	0.9197		100	100		---	---	---	---	5196	239.166
				X - 21365	LC/MS pos early	46410					0.81	0.69		0.0895	0.1943		1.3574	0.933		100	100		---	---	---	---	2195	160.133
				X - 21785	LC/MS neg	46961					1.07	1.01		0.8765	0.5459		0.9798	0.9872		100	88		---	---	---	---	765	189.041
				X - 21796	LC/MS neg	46972					0.67	0.63		0.012	0.0995		1.093	0.689		88	63		---	---	---	---	1625	138.057
				X - 21959	LC/MS neg	47205					1.49	1.33		0.2916	0.3258		0.6941	0.9232		63	50		---	---	---	---	4652	329.234
				X - 22143	LC/MS neg	47389					0.99	0.7		0.4585	0.3997		1.1534	0.8029		63	38		---	---	---	---	1263	216.088
				X - 22162	LC/MS pos early	47417					0.97	0.92		0.5652	0.4533		0.9593	0.8872		75	88		---	---	---	---	960	150.058
				X - 22764	LC/MS neg	48067					0.89	0.76		0.2453	0.2964		1.1396	0.8623		100	100		---	---	---	---	5263	197.155
				X - 22768	LC/MS neg	48073					0.99	0.73		0.4352	0.3893		0.8871	0.6508		38	50		---	---	---	---	1320	535.086
				X - 22771	LC/MS neg	48076					1.12	0.95		0.8901	0.5486		1.0303	0.9819		100	100		---	---	---	---	2180	160.044
				X - 22773	LC/MS neg	48078					0.98	0.82		0.5736	0.4557		0.9377	0.7712		38	13		---	---	---	---	2920	460.177
				X - 22774	LC/MS neg	48079					0.99	0.83		0.5941	0.4581		0.893	0.7454		38	13		---	---	---	---	2955	460.177
				X - 22775	LC/MS neg	48080					0.98	0.98		0.6531	0.4796		1.0491	1.0234		100	100		---	---	---	---	2980	154.991
				X - 22776	LC/MS neg	48081					1.01	0.64		0.2925	0.3258		3.1215	2.0133		100	100		---	---	---	---	3615	252.044
				X - 22800	LC/MS neg	48105					1.16	1.19		0.1846	0.2596		1.0683	1.2679		100	100		---	---	---	---	5275	229.181
				X - 22810	LC/MS neg	48127					0.94	0.84		0.4334	0.389		0.6609	0.5561		25	25		---	---	---	---	2810	218.082
				X - 23277	LC/MS neg	48973					0.95	0.72		0.349	0.3516		0.6568	0.474		50	38		---	---	---	---	4561.4	327.218
				X - 23308	LC/MS neg	49008					1.35	1.24		0.083	0.1943		0.9063	1.1282		100	100		---	---	---	---	1463.9	191.097
				X - 23593	LC/MS pos early	49469					0.79	0.75		0.0479	0.1678		1.2336	0.9248		100	100		---	---	---	---	1531	191.102
				X - 23637	LC/MS pos early	49513					1.05	0.91		0.7883	0.5196		1.2115	1.1074		100	100		---	---	---	---	1382	235.092
				X - 23639	LC/MS pos early	49515					0.93	0.89		0.3122	0.335		1.1016	0.9765		100	100		---	---	---	---	1640	134.081
				X - 23652	LC/MS pos early	49529					0.79	0.71		0.0964	0.1943		1.2336	0.8758		100	100		---	---	---	---	1991	171.076
				X - 23697	LC/MS pos late	49575					0.9	0.42		0.2197	0.2794		3.9602	1.6606		88	88		---	---	---	---	1903	802.596
				X - 23705	LC/MS pos late	49583					1.3	1.25		0.0121	0.0995		0.8945	1.1163		100	100		---	---	---	---	2382	796.621
				X - 23736	LC/MS pos early	49634					1.02	0.94		0.8529	0.5459		1.2899	1.2161		100	100		---	---	---	---	964	148.06
				X - 24020	LC/MS pos early	52049					2.26	1.89		0.0015	0.0749		0.5712	1.0816		88	100		---	---	---	---	3064	188.175
				X - 24021	LC/MS pos late	52050					0.76	0.63		0.0649	0.1829		1.9344	1.2168		100	100		---	---	---	---	1575	440.312
				X - 24024	LC/MS pos late	52053					0.81	0.74		0.0888	0.1943		1.2662	0.935		100	100		---	---	---	---	2710	587.463
				X - 24027	LC/MS pos late	52056					1.26	1.14		0.6369	0.475		0.9171	1.0493		100	100		---	---	---	---	1518	714.467
				X - 24041	LC/MS pos late	52070					1.17	1.14		0.111	0.2045		0.8927	1.0162		100	100		---	---	---	---	2081	722.51
				X - 24049	LC/MS pos late	52078					1.15	1.11		0.3777	0.3657		0.874	0.9693		100	100		---	---	---	---	2211	768.589
				X - 24061	LC/MS pos late	52090					1.06	1.01		0.661	0.4796		0.9881	0.9931		100	100		---	---	---	---	2400	720.587
				X - 24097	LC/MS pos late	52126					0.8	0.79		0.0039	0.0905		1.1363	0.8973		100	100		---	---	---	---	1954	704.521
				X - 24125	LC/MS pos late	52154					0.76	0.61		0.0926	0.1943		1.4601	0.8855		88	50		---	---	---	---	2670	608.523
				X - 24204	LC/MS pos late	52238					1.14	1.12		0.1899	0.2631		0.9534	1.0645		100	100		---	---	---	---	2870	564.534
				X - 24206	LC/MS pos late	52240					0.95	0.93		0.3662	0.3586		1.0161	0.9459		100	100		---	---	---	---	3013	634.539
				X - 24220	LC/MS pos early	52257					0.74	0.63		0.0538	0.1706		1.0981	0.6954		88	50		---	---	---	---	874	153.041
				X - 24243	LC/MS pos early	52286					0.91	0.83		0.2318	0.2908		1.2381	1.0297		100	100		---	---	---	---	1003	132.065
				X - 24263	LC/MS pos late	52318					0.71	0.53		0.0575	0.1733		0.9791	0.5219		88	50		---	---	---	---	2608	658.54
				X - 24287	LC/MS pos late	52425					0.82	0.76		0.0646	0.1829		1.3269	1.0094		100	100		---	---	---	---	3164	584.524
				X - 24422	LC/MS pos early	52636					0.93	0.91		0.2022	0.2692		1.0559	0.9586		100	100		---	---	---	---	1194	271.092
				X - 24425	LC/MS pos early	52655					0.79	0.73		0.098	0.1943		1.3389	0.9723		100	100		---	---	---	---	2378	130.097
				X - 24439	LC/MS pos late	52671					0.85	0.71		0.1416	0.2323		1.2249	0.8695		100	100		---	---	---	---	2395	726.543
				X - 24452	LC/MS pos early	52769					15.35	3.59		0.1402	0.2323		0.7837	2.8107		38	50		---	---	---	---	2756	205.155
				X - 24512	LC/MS pos early	52833					0.84	0.79		0.0753	0.1916		1.1885	0.9356		100	100		---	---	---	---	1025	190.082
				X - 24513	LC/MS pos early	52834					0.7	0.69		0.0012	0.0714		1.2195	0.8356		100	100		---	---	---	---	1148	149.056
				X - 24678	LC/MS pos early	53106					0.86	0.78		0.1756	0.2557		1.2591	0.9881		100	100		---	---	---	---	1134	310.113
				X - 24691	LC/MS pos early	53119					1	0.94		0.6613	0.4796		1.016	0.9599		100	100		---	---	---	---	2067.7	288.129
				X - 24696	LC/MS pos early	53124					1	0.96		0.7151	0.4976		1.0744	1.0303		100	100		---	---	---	---	2240.1	323.094
				X - 24699	LC/MS pos early	53127					0.92	0.87		0.2951	0.3276		1.1063	0.9605		100	100		---	---	---	---	2402.3	241.154
				X - 24736	LC/MS pos early	53172					0.8	0.64		0.0892	0.1943		0.9208	0.5926		38	38		---	---	---	---	2821	189.135
				X - 24766	LC/MS pos early	54704					0.99	0.99		0.6581	0.4796		1.1151	1.1085		100	100		---	---	---	---	2068.7	115.087
				X - 24803	LC/MS pos early	54831					0.86	0.86		0.0012	0.0714		1.0972	0.9429		100	100		---	---	---	---	1796.4	324.928
				X - 24804	LC/MS pos early	54832					1.08	1.08		0.0132	0.0995		0.9524	1.0264		100	100		---	---	---	---	1803.1	340.902
				X - 24806	LC/MS pos early	54834					0.89	0.89		0.0013	0.0714		1.0735	0.952		100	100		---	---	---	---	1800.7	626.867
